# Supplementary material for: A cross-study gene set enrichment analysis identifies critical pathways in endometriosis
Source: Reprod Biol Endocrinol. 2009 Sep 8;7:94. doi: 10.1186/1477-7827-7-94 (PMC2752458; doi:10.1186/1477-7827-7-94)
Supplement: Additional file 1 — Table 5: Pathway analysis of ovarian endometriosis data sets. The data provided represent the list of significant pathways identified by GSEA in the 3 ovarian endometriosis data sets. [file 1477-7827-7-94-S1.xls]

## Sheet: Ovarian
Table 5- Pathway analysis of ovarian endometriosis data sets
Up-regulation pathway categories from GSEA in the ovarian endometriosis patients compared to controls in the Eyster study
Pathway entry	pathway_names	P-value	Number of genes expressed in the pathways	Included genes
590	Arachidonic acid metabolism	0	36	AKR1C3, ALOX12, ALOX12B, ALOX5, CBR1, CBR3, CYP2B6, CYP2C8, CYP2C9, CYP2J2, CYP2U1, CYP4F3, EPHX2, GGT1, GGT7, GPX1, GPX3, GPX4, GPX7, LOC100137047-PLA2G4B, LTA4H, LTC4S, PGDS, PLA2G10, PLA2G12A, PLA2G1B, PLA2G2A, PLA2G2F, PLA2G4A, PLA2G5, PLA2G6, PTGDS, PTGIS, PTGS1, PTGS2, TBXAS1
591	Linoleic acid metabolism	0	17	AKR1B10, ALOX5, CYP1A2, CYP2C8, CYP2C9, CYP2J2, CYP3A7, HSD3B7, LOC100137047-PLA2G4B, PLA2G10, PLA2G12A, PLA2G1B, PLA2G2A, PLA2G2F, PLA2G4A, PLA2G5, PLA2G6
4080	Neuroactive ligand-receptor interaction	0.001	133	ADCYAP1R1, ADORA3, ADRA2A, ADRA2B, ADRA2C, ADRB3, AGTR1, AGTR2, AVPR2, BDKRB1, BDKRB2, C3AR1, CALCRL, CCKAR, CHRM1, CHRM3, CNR2, CRHR2, CTSG, CYSLTR2, DRD2, DRD3, DRD4, EDNRA, EDNRB, F2R, F2RL1, FPR1, FSHR, GABBR1, GABBR2, GABRA3, GABRB1, GABRB2, GABRB3, GABRE, GABRG1, GABRG2, GABRP, GABRR1, GALR1, GH1, GHR, GHRHR, GHSR, GLP1R, GLP2R, GLRB, GPR156, GPR35, GPR63, GPR83, GRIA1, GRIA4, GRIK1, GRIK2,…
4610	Complement and coagulation cascades	0.002	42	BDKRB1, BDKRB2, C1QA, C1QB, C1QC, C1R, C1S, C2, C3, C3AR1, C4A, C4BPA, C5, C6, C7, CD46, CD55, CD59, CFB, CFD, CFH, CFI, CR1, F10, F12, F13A1, F2R, F3, F8, F9, FGA, MASP2, PLAT, PLAU, PROC, PROS1, SERPINA5, SERPINE1, SERPING1, TFPI, THBD, VWF
4640	Hematopoietic cell lineage	0.002	58	ANPEP, CD14, CD1C, CD1D, CD2, CD22, CD34, CD36, CD37, CD38, CD3D, CD44, CD55, CD59, CD7, CD8A, CD8B, CD9, CR1, CSF1R, CSF2RA, CSF3, CSF3R, EPOR, FCER2, FCGR1A, FLT3, FLT3LG, GP1BB, GYPA, HLA-DRA, HLA-DRB1, HLA-DRB3, IL11, IL11RA, IL1R1, IL1R2, IL3RA, IL4, IL4R, IL6, IL6R, IL7, IL7R, ITGA1, ITGA2, ITGA3, ITGA4, ITGA5, ITGA6, ITGAM, ITGB3, KIT, KITLG, MME, TFRC, THPO, TNF
5310	Asthma	0.002	21	CCL11, CD40, CD40LG, FCER1A, HLA-DMA, HLA-DMB, HLA-DOA, HLA-DOB, HLA-DPA1, HLA-DPB1, HLA-DQA1, HLA-DQA2, HLA-DQB1, HLA-DRA, HLA-DRB1, HLA-DRB3, IL10, IL4, PRG2, RNASE3, TNF
5320	Autoimmune thyroid disease	0.002	29	CD28, CD40, CD40LG, CD86, FAS, GZMB, HLA-A, HLA-C, HLA-DMA, HLA-DMB, HLA-DOA, HLA-DOB, HLA-DPA1, HLA-DPB1, HLA-DQA1, HLA-DQA2, HLA-DQB1, HLA-DRA, HLA-DRB1, HLA-DRB3, HLA-E, HLA-F, HLA-G, IFNA2, IFNA7, IL10, IL4, PRF1, TSHR
5322	Systemic lupus erythematosus	0.002	45	ACTN1, ACTN2, ACTN3, ACTN4, C1QA, C1QB, C1QC, C1R, C1S, C2, C3, C4A, C5, C6, C7, CD28, CD40, CD40LG, CD86, CTSG, FCGR1A, FCGR2C, FCGR3A, GRIN2A, GRIN2B, H2AFY, H3F3A, HLA-DMA, HLA-DMB, HLA-DOA, HLA-DOB, HLA-DPA1, HLA-DPB1, HLA-DQA1, HLA-DQA2, HLA-DQB1, HLA-DRA, HLA-DRB1, HLA-DRB3, IL10, SNRPB, SNRPD3, SSB, TNF, TRIM21
5330	Allograft rejection	0.002	28	CD28, CD40, CD40LG, CD86, FAS, GZMB, HLA-A, HLA-C, HLA-DMA, HLA-DMB, HLA-DOA, HLA-DOB, HLA-DPA1, HLA-DPB1, HLA-DQA1, HLA-DQA2, HLA-DQB1, HLA-DRA, HLA-DRB1, HLA-DRB3, HLA-E, HLA-F, HLA-G, IL10, IL12B, IL4, PRF1, TNF
4514	Cell adhesion molecules (CAMs)	0.003	101	ALCAM, CADM1, CD2, CD22, CD276, CD28, CD34, CD40, CD40LG, CD58, CD6, CD86, CD8A, CD8B, CD99, CDH1, CDH3, CDH5, CLDN1, CLDN10, CLDN11, CLDN15, CLDN18, CLDN23, CLDN3, CLDN4, CLDN5, CLDN7, CLDN8, CNTN1, CNTNAP1, CNTNAP2, ESAM, F11R, GLG1, HLA-A, HLA-C, HLA-DMA, HLA-DMB, HLA-DOA, HLA-DOB, HLA-DPA1, HLA-DPB1, HLA-DQA1, HLA-DQA2, HLA-DQB1, HLA-DRA, HLA-DRB1, HLA-DRB3, HLA-E, HLA-F, HLA-G, ICAM1, ICAM2,…
4940	Type I diabetes mellitus	0.004	29	CD28, CD86, CPE, FAS, GAD1, GZMB, HLA-A, HLA-C, HLA-DMA, HLA-DMB, HLA-DOA, HLA-DOB, HLA-DPA1, HLA-DPB1, HLA-DQA1, HLA-DQA2, HLA-DQB1, HLA-DRA, HLA-DRB1, HLA-DRB3, HLA-E, HLA-F, HLA-G, HSPD1, ICA1, IL12B, PRF1, PTPRN2, TNF
4060	Cytokine-cytokine receptor interaction	0.007	152	ACVR1, ACVR1B, ACVR2A, ACVR2B, AMHR2, BMP2, BMP7, BMPR1A, BMPR1B, BMPR2, CCL11, CCL13, CCL18, CCL2, CCL21, CCL22, CCL23, CCL24, CCL26, CCL28, CCL3, CCL4, CCL5, CCL7, CCL8, CCR1, CCR7, CD40, CD40LG, CLCF1, CNTFR, CSF1R, CSF2RA, CSF2RB, CSF3, CSF3R, CX3CR1, CXCL10, CXCL11, CXCL12, CXCL16, CXCL2, CXCL3, CXCR3, CXCR4, CXCR5, CXCR6, EDA, EDAR, EGF, EGFR, EPOR, FAS, FLT1, FLT3, FLT3LG, FLT4, GH1, GHR, …
5332	Graft-versus-host disease	0.008	28	CD28, CD86, FAS, GZMB, HLA-A, HLA-C, HLA-DMA, HLA-DMB, HLA-DOA, HLA-DOB, HLA-DPA1, HLA-DPB1, HLA-DQA1, HLA-DQA2, HLA-DQB1, HLA-DRA, HLA-DRB1, HLA-DRB3, HLA-E, HLA-F, HLA-G, IL6, KIR2DL2, KIR3DL2, KLRC1, KLRD1, PRF1, TNF
4020	Calcium signaling pathway	0.009	109	ADCY1, ADCY2, ADCY3, ADCY4, ADCY7, ADRB3, AGTR1, ATP2A1, ATP2A2, ATP2A3, ATP2B1, ATP2B4, BDKRB1, BDKRB2, BST1, CACNA1A, CACNA1C, CACNA1D, CACNA1G, CACNA1H, CALM1, CALM2, CAMK2A, CAMK2D, CAMK2G, CCKAR, CD38, CHP, CHRM1, CHRM3, CHRNA7, CYSLTR2, EDNRA, EDNRB, EGFR, ERBB2, ERBB4, F2R, GNA11, GNA14, GNAQ, GNAS, GRIN2A, GRIN2D, GRPR, HRH1, HTR2A, HTR2B, HTR2C, HTR4, HTR6, ITPKB, ITPR1, ITPR2, ITPR3, LH…
534	Heparan sulfate biosynthesis	0.015	13	HS2ST1, EXTL2, HS3ST1, EXT1, EXT2, HS3ST3A1, HS3ST2, NDST1, GLCE, HS3ST3B1, EXTL1, HS6ST3, HS6ST1
4512	ECM-receptor interaction	0.015	72	AGRN, CD36, CD44, CD47, CHAD, COL11A1, COL1A1, COL1A2, COL3A1, COL4A1, COL4A2, COL4A4, COL4A6, COL5A1, COL5A2, COL6A1, COL6A2, COL6A3, DAG1, FN1, FNDC1, FNDC3A, FNDC4, FNDC5, GP1BB, HMMR, HSPG2, ITGA1, ITGA10, ITGA11, ITGA2, ITGA3, ITGA4, ITGA5, ITGA6, ITGA7, ITGA8, ITGA9, ITGAV, ITGB1, ITGB3, ITGB4, ITGB5, ITGB8, LAMA1, LAMA2, LAMA3, LAMA4, LAMA5, LAMB1, LAMB2, LAMB3, LAMC1, LAMC2, LAMC3, RELN, …
982	Drug metabolism - cytochrome P450	0.019	39	ADH1B, ADH1C, ADH5, ADHFE1, ALDH1A3, ALDH3B1, ALDH3B2, AOX1, CYP1A2, CYP2A7, CYP2B6, CYP2C8, CYP2C9, CYP2D6, CYP3A7, FMO1, FMO2, FMO4, FMO5, GSTA1, GSTA2, GSTA4, GSTK1, GSTM1, GSTM3, GSTM4, GSTM5, GSTO1, GSTO2, GSTT1, GSTT2, GSTZ1, MAOA, MAOB, MGST1, MGST2, MGST3, UGT2A3, UGT2B7
120	Bile acid biosynthesis	0.02	25	ACAA1, ACAA2, ACAD8, ACAD9, ADH1B, ADH1C, ADH5, ADHFE1, AKR1B10, AKR1C4, ALDH1A3, ALDH1B1, ALDH2, ALDH7A1, ALDH9A1, CEL, CYP27A1, HADHB, HSD3B7, LIPA, SLC27A5, SOAT1, SOAT2, SRD5A1, SRD5A2
511	N-Glycan degradation	0.02	12	AGA, FUCA1, FUCA2, GLB1, HEXA, HEXB, MAN2B1, MAN2B2, MAN2C1, MANBA, NEU1, NEU3
980	Metabolism of xenobiotics by cytochrome P450	0.022	37	ADH1B, ADH1C, ADH5, ADHFE1, AKR1C1, AKR1C3, AKR1C4, ALDH1A3, ALDH3B1, ALDH3B2, CYP1A1, CYP1A2, CYP1B1, CYP2B6, CYP2C8, CYP2C9, CYP2F1, CYP3A7, EPHX1, GSTA1, GSTA2, GSTA4, GSTK1, GSTM1, GSTM3, GSTM4, GSTM5, GSTO1, GSTO2, GSTT1, GSTT2, GSTZ1, MGST1, MGST2, MGST3, UGT2A3, UGT2B7
5340	Primary immunodeficiency	0.022	25	ADA, AIRE, BLNK, BTK, CD3D, CD40, CD40LG, CD79A, CD8A, CD8B, CIITA, DCLRE1C, IGLL1, IKBKG, IL7R, JAK3, LCK, PTPRC, RFX5, RFXANK, RFXAP, TAP1, TAP2, UNG, ZAP70
3320	PPAR signaling pathway	0.028	42	ACAA1, ACADL, ACADM, ACOX2, ACOX3, ACSL1, ACSL3, ACSL4, ACSL5, APOA1, CD36, CPT1B, CPT1C, CPT2, CYP27A1, CYP8B1, DBI, EHHADH, FABP3, FABP4, FABP5, FABP6, FADS2, GK, HMGCS2, ILK, LPL, ME1, MMP1, NR1H3, PCK2, PDPK1, PLTP, PPARA, PPARG, SCD, SCP2, SLC27A1, SLC27A4, SLC27A5, SORBS1, UCP1
4620	Toll-like receptor signaling pathway	0.034	78	AKT1, AKT2, AKT3, CASP8, CCL3, CCL4, CCL5, CD14, CD40, CD86, CHUK, CXCL10, CXCL11, FADD, FOS, IFNA2, IFNA7, IFNAR1, IFNAR2, IKBKB, IKBKE, IKBKG, IL12B, IL6, IL8, IRAK1, IRAK4, IRF3, IRF5, IRF7, JUN, LBP, LY96, MAP2K1, MAP2K2, MAP2K3, MAP2K4, MAP3K7, MAP3K7IP1, MAP3K7IP2, MAP3K8, MAPK1, MAPK10, MAPK11, MAPK12, MAPK13, MAPK14, MAPK3, MAPK9, MYD88, NFKB1, NFKBIA, PIK3CA, PIK3CB, PIK3CD, PIK3R1, PIK3…
4740	Olfactory transduction	0.042	49	ADCY3, ARRB2, CALM1, CALM2, CAMK2A, CAMK2D, CAMK2G, CNGA4, CNGB1, OR10A2, OR10A4, OR10C1, OR10G3, OR10H3, OR11A1, OR1C1, OR1D2, OR1D5, OR1N1, OR1N2, OR1Q1, OR2A4, OR2AE1, OR2L2, OR2T12, OR2V2, OR2W1, OR4C6, OR4D1, OR52D1, OR52K1, OR52L1, OR56B1, OR5I1, OR5L2, OR5T2, OR5V1, OR6C4, OR6M1, OR7A5, OR7C2, OR8B12, OR8B4, OR8G2, OR9I1, PRKACG, PRKG2, PRKX, PRKY
Down-regulation pathway categories from GSEA in the ovarian endometriosis patients compared to controls in the Eyster study
Pathway entry	pathway_names	P-value	Number of genes expressed in the pathways	Included genes
3050	Proteasome	0	19	PSMA1, PSMA2, PSMA3, PSMA5, PSMA6, PSMA7, PSMB1, PSMB2, PSMB3, PSMB4, PSMB5, PSMB6, PSMC2, PSMD1, PSMD11, PSMD12, PSMD13, PSMD2, PSMD6
4950	Maturity onset diabetes of the young	0	10	FOXA2, HES1, HHEX, HNF1A, HNF1B, HNF4G, IAPP, NR5A2, PAX4, PKLR
3030	DNA polymerase	0.001	30	FEN1, LIG1, MCM2, MCM3, MCM4, MCM5, MCM6, MCM7, PCNA, POLA1, POLA2, POLD1, POLD2, POLD3, POLD4, POLE, POLE2, POLE3, POLE4, RFC1, RFC2, RFC3, RFC4, RFC5, RNASEH1, RNASEH2A, RNASEH2C, RPA1, RPA3, RPA4
4110	Cell cycle	0.001	90	ABL1, ANAPC10, ANAPC11, ANAPC2, ANAPC4, ANAPC5, ANAPC7, ATM, ATR, BUB3, CCNA1, CCNA2, CCNB1, CCNB2, CCND2, CCND3, CCNE1, CCNE2, CCNH, CDC14A, CDC16, CDC2, CDC20, CDC23, CDC25B, CDC25C, CDC27, CDC6, CDC7, CDK2, CDK4, CDK6, CDK7, CDKN1A, CDKN1B, CDKN1C, CDKN2B, CHEK1, CREBBP, CUL1, DBF4, E2F1, E2F2, EP300, ESPL1, FZR1, GADD45A, GADD45B, GADD45G, GSK3B, HDAC1, HDAC2, MAD1L1, MAD2L2, MCM2, MCM3, MCM4…
3440	Homologous recombination	0.003	21	BLM, EME1, MRE11A, MUS81, NBN, POLD1, POLD2, POLD3, POLD4, RAD50, RAD51, RAD51L1, RAD52, RAD54B, RPA1, RPA3, RPA4, SHFM1, TOP3A, XRCC2, XRCC3
190	Oxidative phosphorylation	0.004	94	ATP4B, ATP5A1, ATP5B, ATP5C1, ATP5D, ATP5E, ATP5F1, ATP5G1, ATP5G3, ATP5H, ATP5J, ATP5J2, ATP5L, ATP5O, ATP6AP1, ATP6V0A1, ATP6V0B, ATP6V0C, ATP6V0D1, ATP6V0E1, ATP6V0E2, ATP6V1A, ATP6V1B1, ATP6V1B2, ATP6V1C1, ATP6V1C2, ATP6V1E1, ATP6V1F, ATP6V1G1, ATP6V1G2, ATP6V1H, COX15, COX17, COX4I1, COX4I2, COX5A, COX5B, COX6A1, COX6A2, COX6B2, COX6C, COX7A1, COX7A2, COX7B, COX7B2, COX7C, CYC1, NDUFA1, NDUF…
3020	RNA polymerase	0.004	20	POLR1B, POLR1C, POLR1D, POLR1E, POLR2A, POLR2B, POLR2C, POLR2D, POLR2E, POLR2F, POLR2G, POLR2H, POLR2K, POLR2L, POLR3A, POLR3B, POLR3G, POLR3GL, POLR3K, ZNRD1
150	Androgen and estrogen metabolism	0.005	22	AKR1C4, ARSE, CYP19A1, HSD11B1, HSD11B2, HSD17B12, HSD17B2, HSD17B8, HSD3B2, LCMT1, LCMT2, PRMT2, PRMT5, PRMT6, PRMT7, SRD5A1, SRD5A2, STS, TRMT11, UGT2A3, UGT2B7, WBSCR22
5030	Amyotrophic lateral sclerosis (ALS)	0.007	18	ALS2, BAD, BAX, BCL2, BCL2L1, CAT, CCS, GPX1, KARS, NEFH, NEFM, PPP3CA, RAB5A, RAC1, SLC1A2, SOD1, SSR4, TP53
720	Reductive carboxylate cycle (CO2 fixation)	0.01	11	ACLY, ACO1, ACO2, ACSS1, ACSS2, FH, IDH1, IDH2, MDH1, MDH2, SUCLA2
3410	Base excision repair	0.01	31	APEX1, APEX2, FEN1, HMGB1, LIG1, LIG3, MBD4, MPG, MUTYH, NEIL1, NEIL2, NEIL3, NTHL1, OGG1, PARP1, PARP2, PARP4, PCNA, POLB, POLD1, POLD2, POLD3, POLD4, POLE, POLE2, POLE3, POLE4, POLL, TDG, UNG, XRCC1
510	N-Glycan biosynthesis	0.011	39	ALG1, ALG10B, ALG11, ALG12, ALG13, ALG14, ALG2, ALG3, ALG5, ALG6, ALG8, ALG9, B4GALT2, B4GALT3, DAD1, DDOST, DHDDS, DPAGT1, DPM1, DPM2, DPM3, FUT8, GANAB, GCS1, MAN1A2, MAN1B1, MAN1C1, MAN2A1, MGAT1, MGAT2, MGAT3, MGAT4A, MGAT4B, MGAT5, MGAT5B, RFT1, RPN1, RPN2, ST6GAL1
563	Glycosylphosphatidylinositol(GPI)-anchor biosynthesis	0.012	22	DPM2, GPAA1, PGAP1, PIGA, PIGB, PIGC, PIGF, PIGH, PIGK, PIGL, PIGM, PIGN, PIGO, PIGP, PIGQ, PIGS, PIGT, PIGU, PIGV, PIGW, PIGX, PIGY
3430	Mismatch repair	0.013	19	LIG1, MLH1, MLH3, MSH2, MSH3, MSH6, PCNA, POLD1, POLD2, POLD3, POLD4, RFC1, RFC2, RFC3, RFC4, RFC5, RPA1, RPA3, RPA4
5216	Thyroid cancer	0.017	23	CCDC6, CDH1, CTNNB1, HRAS, KRAS, LEF1, MAP2K1, MAP2K2, MAPK1, MAPK3, MYC, NCOA4, NRAS, NTRK1, PAX8, PPARG, TCF7, TCF7L1, TCF7L2, TFG, TP53, TPM3, TPR
252	Alanine and aspartate metabolism	0.018	26	AARS, AARS2, ADSL, ADSS, ADSSL1, AGXT, ASL, ASNS, ASPA, ASRGL1, ASS1, CAD, DARS, DARS2, DDO, DLAT, DLD, GAD1, GOT1, GOT2, GPT, GPT2, NARS, NARS2, PDHA1, PDHB
650	Butanoate metabolism	0.018	28	AACS, ACADS, ACAT1, ACAT2, AKR1B10, ALDH1A3, ALDH1B1, ALDH2, ALDH7A1, ALDH9A1, BDH1, BDH2, ECHS1, EHHADH, GAD1, HADH, HADHA, HMGCL, HMGCS1, HMGCS2, HSD17B10, HSD17B4, HSD3B7, ILVBL, L2HGDH, OXCT1, PDHA1, PDHB
3420	Nucleotide excision repair	0.018	38	CCNH, CDK7, CETN2, CUL4A, CUL4B, DDB1, DDB2, ERCC1, ERCC3, ERCC4, ERCC5, ERCC8, GTF2H1, GTF2H2, GTF2H3, GTF2H4, GTF2H5, LIG1, MNAT1, PCNA, POLD1, POLD2, POLD3, POLD4, POLE, POLE2, POLE3, POLE4, RBX1, RFC1, RFC2, RFC3, RFC4, RFC5, RPA1, RPA3, RPA4, XPC
600	Sphingolipid metabolism	0.019	27	ARSA, ARSE, ASAH1, ASAH3L, CERK, DEGS1, DEGS2, GALC, GBA, GLA, GLB1, KDSR, NEU1, NEU3, PPAP2A, PPAP2B, PPAP2C, SGMS1, SGPP1, SGPP2, SMPD3, SMPD4, SPHK1, SPTLC1, SPTLC2, UGCG, UGT8
62	Fatty acid elongation in mitochondria	0.021	10	ACAA2, ECHS1, HADH, HADHA, HADHB, HSD17B10, HSD17B4, MECR, PPT1, PPT2
740	Riboflavin metabolism	0.021	11	ACP1, ACP2, ACP5, ACP6, ACPP, ENPP1, ENPP3, FLAD1, MTMR2, PHPT1, RFK
1040	Polyunsaturated fatty acid biosynthesis	0.022	16	ACAA1, ACOT4, ACOT8, ACOX3, ELOVL2, ELOVL5, ELOVL6, FADS1, FADS2, HADHA, HSD17B12, PECR, PTPLB, SCD, SCD5, YOD1
632	Benzoate degradation via CoA ligation	0.024	19	ACAT1, ACAT2, ACYP1, ACYP2, ARD1A, ECHS1, EHHADH, ESCO1, ESCO2, GCDH, HADHA, LYCAT, MYST3, MYST4, NAT5, NAT6, SH3GLB1, SHPK, YOD1
790	Folate biosynthesis	0.025	31	ALPL, ALPP, ASCC3, ASCC3L1, ATP13A2, DDX18, DDX23, DDX41, DDX47, DDX50, DDX51, DDX52, DDX54, DDX55, DDX56, DHFR, DHX58, ENTPD7, EP400, FPGS, GCH1, GGH, MOV10L1, NUDT5, NUDT8, PTS, QDPR, RUVBL2, SKIV2L2, SMARCA2, SMARCA5
20	Citrate cycle (TCA cycle)	0.026	23	ACLY, ACO1, ACO2, CLYBL, DLD, FH, IDH1, IDH2, IDH3A, IDH3B, IDH3G, LOC283398, MDH1, MDH2, OGDH, PCK2, SDHA, SDHB, SDHC, SDHD, SUCLA2, SUCLG1, SUCLG2
330	Arginine and proline metabolism	0.03	23	ARG2, ASL, ASS1, CKB, CKMT1A, CKMT2, CPS1, EPRS, GAMT, GLUD1, GOT1, GOT2, NOS1, NOS3, OAT, P4HA1, P4HA2, PRODH, PYCR1, PYCR2, PYCRL, RARS, RARS2
4120	Ubiquitin mediated proteolysis	0.032	113	AIRE, ANAPC11, ANAPC2, ANAPC4, ANAPC5, ANAPC7, BIRC2, BIRC3, BIRC6, BRCA1, BTRC, CBL, CBLB, CBLC, CDC16, CDC20, CDC23, CDC27, CDC34, CUL1, CUL2, CUL3, CUL4A, CUL4B, CUL5, CUL7, DDB1, DDB2, DET1, ERCC8, FANCL, FBXO2, FBXO4, FBXW11, FBXW8, FZR1, HERC1, HERC2, HUWE1, ITCH, KLHL9, MAP3K1, MGRN1, MID1, NEDD4, NEDD4L, NHLRC1, PARK2, PIAS1, PIAS4, PML, PPIL2, PRPF19, RBX1, RCHY1, RFWD2, RHOBTB2, RNF7, S…
240	Pyrimidine metabolism	0.033	73	AK3, CAD, CDA, CMPK1, CMPK2, CTPS, DCK, DCTD, DPYD, DTYMK, DUT, ENTPD1, ENTPD3, ENTPD4, ENTPD6, ITPA, NME1, NME2, NME4, NME6, NME7, NT5C, NT5C2, NT5C3, NT5E, NT5M, NUDT2, PNPT1, POLA1, POLA2, POLD1, POLD2, POLD3, POLD4, POLE, POLE2, POLE3, POLE4, POLR1B, POLR1C, POLR1D, POLR1E, POLR2A, POLR2B, POLR2C, POLR2D, POLR2E, POLR2F, POLR2G, POLR2H, POLR2K, POLR2L, POLR3A, POLR3B, POLR3G, POLR3GL, POLR3K,…
310	Lysine degradation	0.036	34	AADAT, AASDH, AASDHPPT, AASS, ACAT1, ACAT2, ALDH1A3, ALDH1B1, ALDH2, ALDH7A1, ALDH9A1, ECHS1, EHHADH, EHMT1, EHMT2, GCDH, HADH, HADHA, HSD17B10, HSD17B4, NSD1, OGDH, PLOD1, PLOD2, PLOD3, SETD2, SETD7, SETDB1, SETDB2, SPCS1, SPCS3, SUV39H1, SUV39H2, TMLHE
71	Fatty acid metabolism	0.039	35	ACAA1, ACAA2, ACADL, ACADM, ACADS, ACADVL, ACAT1, ACAT2, ACOX3, ACSL1, ACSL3, ACSL4, ACSL5, ADH1B, ADH1C, ADH5, ADHFE1, ALDH1A3, ALDH1B1, ALDH2, ALDH7A1, ALDH9A1, CPT1B, CPT1C, CPT2, DCI, ECHS1, EHHADH, GCDH, HADH, HADHA, HADHB, HSD17B10, HSD17B4, PECI
4310	Wnt signaling pathway	0.044	116	APC, APC2, AXIN1, AXIN2, BTRC, CACYBP, CAMK2A, CAMK2D, CAMK2G, CCND2, CCND3, CHD8, CHP, CREBBP, CSNK1A1, CSNK1E, CSNK2A1, CSNK2A2, CSNK2B, CTBP1, CTBP2, CTNNB1, CTNNBIP1, CUL1, CXXC4, DAAM1, DAAM2, DKK1, DVL2, DVL3, EP300, FBXW11, FOSL1, FRAT1, FRAT2, FZD10, FZD2, FZD3, FZD5, FZD6, FZD7, GSK3B, JUN, LEF1, LRP5, LRP6, MAP3K7, MAPK10, MAPK9, MMP7, MYC, NFAT5, NFATC1, NFATC2, NFATC3, NFATC4, NKD1, N…
Up-regulation pathway categories from GSEA in the ovarian endometriosis patients compared to controls in the Hever study
Pathway entry	pathway_names	P-value	Number of genes expressed in the pathways	Included genes
260	Glycine, serine and threonine metabolism	0	18	ALAS1, AOC3, CBS, CHDH, CTH, DLD, GATM, MAOA, MAOB, PEMT, PSAT1, PSPH, SARS, SARS2, SDS, SHMT1, SHMT2, TARSL2
410	beta-Alanine metabolism	0	10	ABAT, ALDH1A3, ALDH1B1, ALDH2, AOC3, DPYD, DPYS, ECHS1, HIBCH, SRM
532	Chondroitin sulfate biosynthesis	0	10	B3GALT6, CHST11, CHST7, CHSY1, CHSY3, CSGALNACT1, CSGALNACT2, DSE, GALNAC4S-6ST, UST
533	Keratan sulfate biosynthesis	0	11	B3GNT1, B3GNT2, B3GNT7, B4GALT1, CHST1, CHST2, CHST6, FUT8, ST3GAL1, ST3GAL2, ST3GAL4
590	Arachidonic acid metabolism	0	21	AKR1C3, ALOX5, CBR3, CYP2J2, CYP2U1, GGT1, GGT5, GPX3, GPX7, LTA4H, LTC4S, PLA2G12A, PLA2G1B, PLA2G2A, PLA2G4A, PLA2G5, PTGDS, PTGIS, PTGS1, PTGS2, TBXAS1
980	Metabolism of xenobiotics by cytochrome P450	0	24	ADH1B, ADH1C, AKR1C1, AKR1C2, AKR1C3, ALDH1A3, ALDH3B2, CYP1B1, EPHX1, GSTA4, GSTK1, GSTM1, GSTM2, GSTM3, GSTM4, GSTM5, GSTO2, GSTP1, GSTT1, GSTZ1, MGST1, MGST2, MGST3, UGT2B28
982	Drug metabolism - cytochrome P450	0	24	ADH1B, ADH1C, ALDH1A3, ALDH3B2, AOX1, FMO1, FMO2, GSTA4, GSTK1, GSTM1, GSTM2, GSTM3, GSTM4, GSTM5, GSTO2, GSTP1, GSTT1, GSTZ1, MAOA, MAOB, MGST1, MGST2, MGST3, UGT2B28
1031	Glycan structures - biosynthesis 2	0	25	ABO, B3GALNT1, B3GNT1, B3GNT2, B3GNT5, B4GALT1, B4GALT6, DPM2, GBGT1, GCNT2, PIGB, PIGC, PIGF, PIGK, PIGM, PIGN, PIGX, PIGZ, ST3GAL1, ST3GAL2, ST3GAL4, ST6GALNAC3, ST6GALNAC5, ST6GALNAC6, UGCG
1032	Glycan structures - degradation	0	11	AGA, FUCA1, GLB1, GNS, GUSB, HGSNAT, HPSE, HPSE2, IDS, MAN2B2, MANBA
2010	ABC transporters - General	0	17	ABCA1, ABCA3, ABCA5, ABCA6, ABCA8, ABCA9, ABCB1, ABCB10, ABCB6, ABCC1, ABCC3, ABCC4, ABCD3, ABCG1, ABCG2, TAP1, TAP2
3320	PPAR signaling pathway	0	32	ACADL, ACOX1, ACOX2, ACOX3, ACSL1, ACSL3, ACSL4, ACSL5, ANGPTL4, APOA1, CD36, CPT1B, CPT2, CYP27A1, DBI, FABP3, FABP4, FABP5, FABP6, FADS2, LPL, ME1, PCK2, PLTP, PPARA, PPARG, RXRA, SCD, SCD5, SLC27A4, SLC27A6, SORBS1
4010	MAPK signaling pathway	0	126	AKT2, AKT3, ARRB1, ATF2, BDNF, BRAF, CACNA1C, CACNA1D, CACNA1G, CACNA1H, CACNA2D3, CACNB2, CD14, CDC42, CHP, DDIT3, DUSP1, DUSP10, DUSP14, DUSP16, DUSP2, DUSP3, DUSP4, DUSP5, DUSP6, DUSP8, EGFR, ELK1, EVI1, FAS, FGF1, FGF10, FGF13, FGF18, FGF2, FGF7, FGF9, FGFR1, FGFR2, FGFR3, FGFR4, FLNA, FLNB, FOS, GADD45A, GADD45B, GADD45G, GNA12, GNG12, HSPA1A, HSPA1B, HSPA2, HSPA8, HSPB1, IL1R1, JUN, JUND, M…
4020	Calcium signaling pathway	0	67	ADCY1, ADCY3, ADCY7, ADCY9, ADRB3, AGTR1, ATP2A2, ATP2A3, ATP2B1, ATP2B4, BDKRB2, BST1, CACNA1C, CACNA1D, CACNA1G, CACNA1H, CAMK2D, CAMK2G, CHP, CHRM3, EDNRA, EDNRB, EGFR, ERBB3, ERBB4, F2R, GNA14, GNAL, GNAQ, GNAS, HRH1, HTR2B, ITPKB, ITPR1, ITPR2, ITPR3, MYLK, OXTR, PDE1A, PDE1C, PDGFRA, PHKA1, PHKB, PLCB1, PLCB4, PLCD3, PLCE1, PLN, PPID, PPP3CA, PPP3CB, PPP3CC, PRKACA, PRKACB, PRKCA, PRKX, PTG…
4060	Cytokine-cytokine receptor interaction	0	99	ACVR2A, AMHR2, BMP2, BMPR1A, BMPR1B, BMPR2, CCL11, CCL14, CCL18, CCL2, CCL21, CCL26, CCL3, CCL4, CCL5, CCL8, CCR1, CCR5, CD40, CSF1R, CXCL1, CXCL10, CXCL12, CXCL14, CXCL16, CXCL2, CXCL3, CXCL5, CXCR4, EDAR, EGFR, FAS, FLT1, FLT3LG, FLT4, GHR, HGF, IFNAR1, IFNAR2, IFNGR1, IL10RA, IL11RA, IL13RA1, IL15, IL15RA, IL17RB, IL18R1, IL1R1, IL20RA, IL23A, IL2RB, IL2RG, IL4R, IL6, IL6R, IL6ST, IL7R, IL8, I…
4130	SNARE interactions in vesicular transport	0	17	BET1, GOSR2, SNAP23, SNAP25, STX12, STX16, STX17, STX18, STX19, STX7, VAMP1, VAMP2, VAMP3, VAMP4, VAMP5, VAMP8, YKT6
4210	Apoptosis	0	42	AIFM1, AKT2, AKT3, BAX, BCL2, BID, BIRC3, CAPN2, CASP6, CASP8, CFLAR, CHP, CYCS, DFFA, ENDOD1, ENDOG, EXOG, FADD, FAS, IL1R1, IRAK3, NFKBIA, NGF, PIK3CA, PIK3CB, PIK3CD, PIK3R1, PIK3R3, PIK3R5, PPP3CA, PPP3CB, PPP3CC, PRKACA, PRKACB, PRKAR1A, PRKAR2B, PRKX, TNFRSF10B, TNFRSF1A, TNFSF10, TP53, XIAP
4350	TGF-beta signaling pathway	0	47	ACVR2A, AMHR2, BMP2, BMP4, BMP6, BMPR1A, BMPR1B, BMPR2, CDKN2B, CHRD, COMP, DCN, E2F5, FST, ID1, ID2, ID3, ID4, INHBA, INHBB, INHBC, LEFTY1, LEFTY2, LTBP1, MAPK1, MYC, NOG, PPP2CA, PPP2CB, PPP2R1A, PPP2R1B, RBX1, ROCK2, SMAD7, SMAD9, SMURF1, SP1, TFDP1, TGFB1, TGFB2, TGFB3, TGFBR1, TGFBR2, THBS1, THBS2, THBS4, ZFYVE16
4360	Axon guidance	0	59	ABLIM1, CDC42, CDK5, CFL1, CFL2, CHP, CXCL12, CXCR4, DPYSL2, EFNA1, EFNA4, EFNA5, EFNB2, EFNB3, EPHA2, EPHA3, EPHA4, EPHA5, EPHB2, EPHB3, FYN, GNAI1, GNAI3, ITGB1, LRRC4C, MAPK1, MET, NFAT5, NFATC1, NFATC2, NFATC4, NRAS, NRP1, NTN1, NTN3, NTN4, PAK6, PLXNA2, PLXNC1, PPP3CA, PPP3CB, PPP3CC, RAC2, ROBO2, ROBO3, ROCK2, SEMA3B, SEMA3C, SEMA3F, SEMA3G, SEMA5A, SEMA6A, SEMA6D, SLIT2, SLIT3, SRGAP1, SRG…
4370	VEGF signaling pathway	0	35	AKT2, AKT3, CDC42, CHP, HSPB1, KDR, MAP2K2, MAPK1, MAPK13, MAPK14, MAPKAPK2, NFAT5, NFATC1, NFATC2, NFATC4, NRAS, PIK3CA, PIK3CB, PIK3CD, PIK3R1, PIK3R3, PIK3R5, PLA2G12A, PLA2G1B, PLA2G2A, PLA2G4A, PLA2G5, PPP3CA, PPP3CB, PPP3CC, PRKCA, PTGS2, RAC2, SPHK1, VEGFA
4510	Focal adhesion	0	113	ACTN1, ACTN2, AKT2, AKT3, ARHGAP5, BCL2, BIRC3, BRAF, CAPN2, CAV1, CAV2, CCND1, CCND2, CCND3, CDC42, COL11A1, COL1A1, COL1A2, COL3A1, COL4A1, COL4A2, COL4A4, COL4A6, COL5A1, COL5A2, COL5A3, COL6A1, COL6A2, COL6A3, COL6A6, COMP, CTNNB1, DOCK1, EGFR, ELK1, FLNA, FLNB, FLT1, FLT4, FN1, FYN, HGF, IGF1, IGF1R, ITGA1, ITGA11, ITGA2, ITGA3, ITGA4, ITGA6, ITGA7, ITGA8, ITGA9, ITGB1, ITGB3, ITGB5, ITGB6, …
4514	Cell adhesion molecules (CAMs)	0	74	ALCAM, CADM1, CD2, CD22, CD276, CD40, CD58, CD86, CD8A, CDH1, CDH3, CDH5, CLDN1, CLDN10, CLDN11, CLDN3, CLDN4, CLDN5, CLDN7, CNTN1, CNTNAP2, ESAM, F11R, GLG1, HLA-DMA, HLA-DOA, HLA-DOB, HLA-DPA1, HLA-DPB1, HLA-DQA1, HLA-DQB1, HLA-DRA, HLA-DRB1, HLA-DRB4, HLA-DRB5, HLA-E, HLA-F, ICAM1, ICAM2, ICAM3, ITGA4, ITGA6, ITGA8, ITGA9, ITGAM, ITGB1, ITGB2, ITGB8, JAM2, JAM3, MAG, MPZL1, NCAM1, NEGR1, NEO1,…
4520	Adherens junction	0	45	ACP1, ACTN1, ACTN2, BAIAP2, CDC42, CDH1, CSNK2A1, CSNK2A2, CTNNA1, CTNNA2, CTNNB1, CTNND1, EGFR, FGFR1, FYN, IGF1R, INSR, IQGAP1, LEF1, LMO7, MAPK1, MET, MLLT4, PARD3, PTPN1, PTPRB, PTPRF, PTPRM, PVRL2, PVRL3, PVRL4, RAC2, SNAI2, SORBS1, SSX2IP, TCF7L1, TCF7L2, TGFBR1, TGFBR2, TJP1, VCL, WASF1, WASF2, WASF3, WASL
4530	Tight junction	0	66	ACTN1, ACTN2, AKT2, AKT3, ASH1L, CASK, CDC42, CDK4, CGN, CLDN1, CLDN10, CLDN11, CLDN3, CLDN4, CLDN5, CLDN7, CSDA, CSNK2A1, CSNK2A2, CTNNA1, CTNNA2, CTNNB1, CTTN, EPB41L1, EPB41L2, EPB41L3, F11R, GNAI1, GNAI3, HCLS1, IGSF5, INADL, JAM2, JAM3, LLGL2, MAGI1, MAGI2, MLLT4, MPDZ, MRAS, MYH10, MYH11, MYL5, MYL9, NRAS, OCLN, PARD3, PARD6B, PPP2CA, PPP2CB, PPP2R1A, PPP2R1B, PPP2R2C, PRKCA, PRKCD, PRKCI, …
4610	Complement and coagulation cascades	0	41	A2M, BDKRB2, C1QA, C1QB, C1QC, C1R, C1S, C2, C3, C3AR1, C4A, C4B, C4BPB, C5AR1, C6, C7, CD55, CD59, CFB, CFD, CFH, CFI, CR1, F13A1, F2R, F3, F8, FGG, KLKB1, MASP1, PLAT, PLAU, PROS1, SERPINA1, SERPINA5, SERPINE1, SERPINF2, SERPING1, TFPI, THBD, VWF
4620	Toll-like receptor signaling pathway	0	41	AKT2, AKT3, CASP8, CCL3, CCL4, CCL5, CD14, CD40, CD86, CXCL10, FADD, FOS, IFNAR1, IFNAR2, IL6, IL8, JUN, LY96, MAP2K2, MAP2K6, MAP3K7IP2, MAP3K8, MAPK1, MAPK10, MAPK13, MAPK14, MAPK8, NFKBIA, PIK3CA, PIK3CB, PIK3CD, PIK3R1, PIK3R3, PIK3R5, SPP1, STAT1, TICAM2, TLR1, TLR4, TLR5, TLR8
4630	Jak-STAT signaling pathway	0	58	AKT2, AKT3, CBLB, CBLC, CCND1, CCND2, CCND3, GHR, IFNAR1, IFNAR2, IFNGR1, IL10RA, IL11RA, IL13RA1, IL15, IL15RA, IL20RA, IL23A, IL2RB, IL2RG, IL4R, IL6, IL6R, IL6ST, IL7R, JAK1, JAK3, LEPR, LIF, LIFR, MPL, MYC, OSMR, PIAS1, PIAS3, PIK3CA, PIK3CB, PIK3CD, PIK3R1, PIK3R3, PIK3R5, PIM1, PRLR, PTPN11, SOCS1, SOCS2, SOCS3, SOCS5, SOS1, SPRED1, SPRY1, SPRY2, STAT1, STAT2, STAT3, STAT5A, STAT5B, STAT6
4640	Hematopoietic cell lineage	0	39	ANPEP, CD14, CD2, CD22, CD33, CD36, CD37, CD3D, CD44, CD55, CD59, CD8A, CD9, CR1, CSF1R, FCGR1A, FLT3LG, GP1BB, HLA-DRA, HLA-DRB1, HLA-DRB4, HLA-DRB5, IL11RA, IL1R1, IL4R, IL6, IL6R, IL7R, ITGA1, ITGA2, ITGA3, ITGA4, ITGA6, ITGAM, ITGB3, KIT, KITLG, MME, TFRC
4662	B cell receptor signaling pathway	0	33	AKT2, AKT3, BLNK, CD22, CD81, CHP, FCGR2B, FOS, INPP5D, JUN, LILRB3, LYN, MALT1, NFAT5, NFATC1, NFATC2, NFATC4, NFKBIA, NRAS, PIK3CA, PIK3CB, PIK3CD, PIK3R1, PIK3R3, PIK3R5, PPP3CA, PPP3CB, PPP3CC, RAC2, RASGRP3, SYK, VAV2, VAV3
4670	Leukocyte transendothelial migration	0	65	ACTN1, ACTN2, ARHGAP5, CDC42, CDH5, CLDN1, CLDN10, CLDN11, CLDN3, CLDN4, CLDN5, CLDN7, CTNNA1, CTNNA2, CTNNB1, CTNND1, CXCL12, CXCR4, CYBA, CYBB, ESAM, EZR, F11R, GNAI1, GNAI3, ICAM1, ITGA4, ITGAM, ITGB1, ITGB2, JAM2, JAM3, MAPK13, MAPK14, MLLT4, MMP2, MMP9, MSN, MYL5, MYL9, NCF1, NCF2, NCF4, OCLN, PECAM1, PIK3CA, PIK3CB, PIK3CD, PIK3R1, PIK3R3, PIK3R5, PRKCA, PTPN11, RAC2, RAP1A, RAPGEF3, RAPGEF…
4720	Long-term potentiation	0	31	ADCY1, BRAF, CACNA1C, CAMK2D, CAMK2G, CHP, GNAQ, ITPR1, ITPR2, ITPR3, MAP2K2, MAPK1, NRAS, PLCB1, PLCB4, PPP1CA, PPP1CB, PPP1R12A, PPP1R1A, PPP3CA, PPP3CB, PPP3CC, PRKACA, PRKACB, PRKCA, PRKX, RAP1A, RAPGEF3, RPS6KA1, RPS6KA2, RPS6KA3
4730	Long-term depression	0	34	BRAF, GNA12, GNA13, GNAI1, GNAI3, GNAQ, GNAS, GNAZ, GUCY1A3, GUCY1B3, IGF1, IGF1R, ITPR1, ITPR2, ITPR3, LYN, MAP2K2, MAPK1, NPR1, NPR2, NRAS, PLA2G12A, PLA2G1B, PLA2G2A, PLA2G4A, PLA2G5, PLCB1, PLCB4, PPP2CA, PPP2CB, PPP2R1A, PPP2R1B, PRKCA, PRKG1
4740	Olfactory transduction	0	10	ADCY3, CAMK2D, CAMK2G, GNAL, OR51E1, PDE1C, PRKACA, PRKACB, PRKG1, PRKX
4810	Regulation of actin cytoskeleton	0	98	ACTN1, ACTN2, ARHGEF4, ARHGEF6, ARPC1B, ARPC3, ARPC5L, BAIAP2, BDKRB2, BRAF, CD14, CDC42, CFL1, CFL2, CHRM3, CYFIP1, CYFIP2, DIAPH2, DIAPH3, DOCK1, EGFR, ENAH, EZR, F2R, FGF1, FGF10, FGF13, FGF18, FGF2, FGF7, FGF9, FGFR1, FGFR2, FGFR3, FGFR4, FN1, GNA12, GNA13, GNG12, GSN, IQGAP1, IQGAP2, IQGAP3, ITGA1, ITGA11, ITGA2, ITGA3, ITGA4, ITGA6, ITGA7, ITGA8, ITGA9, ITGAM, ITGAX, ITGB1, ITGB2, ITGB3, IT…
4910	Insulin signaling pathway	0	67	ACACA, ACACB, AKT2, AKT3, BRAF, CBLB, CBLC, EIF4E, EIF4E2, ELK1, FASN, FBP1, FOXO1, GYS1, INPP5D, INSR, IRS1, IRS2, MAP2K2, MAPK1, MAPK10, MAPK8, MKNK1, NRAS, PCK2, PFKL, PFKM, PFKP, PHKA1, PHKB, PIK3CA, PIK3CB, PIK3CD, PIK3R1, PIK3R3, PIK3R5, PKM2, PPP1CA, PPP1CB, PPP1R3B, PPP1R3C, PRKAA1, PRKAA2, PRKAB1, PRKAB2, PRKACA, PRKACB, PRKAG1, PRKAG2, PRKAR1A, PRKAR2B, PRKCI, PRKCZ, PRKX, PTPN1, PTPRF,…
4912	GnRH signaling pathway	0	45	ADCY1, ADCY3, ADCY7, ADCY9, CACNA1C, CACNA1D, CAMK2D, CAMK2G, CDC42, EGFR, ELK1, GNAQ, GNAS, GNRH1, HBEGF, ITPR1, ITPR2, ITPR3, JUN, MAP2K2, MAP2K6, MAP3K1, MAP3K3, MAPK1, MAPK10, MAPK13, MAPK14, MAPK8, MMP14, MMP2, NRAS, PLA2G12A, PLA2G1B, PLA2G2A, PLA2G4A, PLA2G5, PLCB1, PLCB4, PLD1, PRKACA, PRKACB, PRKCA, PRKCD, PRKX, SOS1
4916	Melanogenesis	0	45	ADCY1, ADCY3, ADCY7, ADCY9, CAMK2D, CAMK2G, CREB1, CREB3L1, CREB3L4, CTNNB1, EDN1, EDNRB, FZD1, FZD10, FZD2, FZD4, FZD5, FZD6, FZD7, FZD8, GNAI1, GNAI3, GNAQ, GNAS, KIT, KITLG, LEF1, MAP2K2, MAPK1, MITF, NRAS, PLCB1, PLCB4, PRKACA, PRKACB, PRKCA, PRKX, TCF7L1, TCF7L2, WNT2, WNT2B, WNT4, WNT5A, WNT5B, WNT9A
4920	Adipocytokine signaling pathway	0	32	ACACB, ACSL1, ACSL3, ACSL4, ACSL5, AKT2, AKT3, CAMKK2, CD36, CPT1B, IRS1, IRS2, LEPR, MAPK10, MAPK8, NFKBIA, PCK2, PPARA, PRKAA1, PRKAA2, PRKAB1, PRKAB2, PRKAG1, PRKAG2, PRKCQ, PTPN11, RXRA, SLC2A1, SOCS3, STAT3, TNFRSF1A, TNFRSF1B
4940	Type I diabetes mellitus	0	21	CD86, CPE, FAS, GZMB, HLA-DMA, HLA-DOA, HLA-DOB, HLA-DPA1, HLA-DPB1, HLA-DQA1, HLA-DQB1, HLA-DRA, HLA-DRB1, HLA-DRB4, HLA-DRB5, HLA-E, HLA-F, HSPD1, ICA1, PRF1, PTPRN2
5212	Pancreatic cancer	0	39	AKT2, AKT3, ARHGEF6, BRAF, BRCA2, CCND1, CDC42, CDK4, CDK6, CDKN2A, E2F3, EGFR, JAK1, MAPK1, MAPK10, MAPK8, PIK3CA, PIK3CB, PIK3CD, PIK3R1, PIK3R3, PIK3R5, PLD1, RAC2, RAD51, RALBP1, RALGDS, RB1, STAT1, STAT3, TGFA, TGFB1, TGFB2, TGFB3, TGFBR1, TGFBR2, TP53, VEGFA, VEGFC
5221	Acute myeloid leukemia	0	28	AKT2, AKT3, BRAF, CCNA1, CCND1, KIT, LEF1, MAP2K2, MAPK1, MYC, NRAS, PIK3CA, PIK3CB, PIK3CD, PIK3R1, PIK3R3, PIK3R5, PIM1, RUNX1, RUNX1T1, SOS1, SPI1, STAT3, STAT5A, STAT5B, TCF7L1, TCF7L2, ZBTB16
5310	Asthma	0	15	CCL11, CD40, FCER1A, FCER1G, HLA-DMA, HLA-DOA, HLA-DOB, HLA-DPA1, HLA-DPB1, HLA-DQA1, HLA-DQB1, HLA-DRA, HLA-DRB1, HLA-DRB4, HLA-DRB5
5320	Autoimmune thyroid disease	0	18	CD40, CD86, FAS, GZMB, HLA-DMA, HLA-DOA, HLA-DOB, HLA-DPA1, HLA-DPB1, HLA-DQA1, HLA-DQB1, HLA-DRA, HLA-DRB1, HLA-DRB4, HLA-DRB5, HLA-E, HLA-F, PRF1
5322	Systemic lupus erythematosus	0	62	ACTN1, ACTN2, C1QA, C1QB, C1QC, C1R, C1S, C2, C3, C4A, C4B, C6, C7, CD40, CD86, FCGR1A, FCGR2A, FCGR2B, FCGR2C, FCGR3B, H2AFV, H2AFX, H2AFY, H2AFY2, H2AFZ, H2BFM, H3F3A, H3F3B, HIST1H2AC, HIST1H2AD, HIST1H2AE, HIST1H2AI, HIST1H2AJ, HIST1H2BC, HIST1H2BD, HIST1H2BE, HIST1H2BF, HIST1H2BG, HIST1H2BH, HIST1H2BI, HIST1H3D, HIST1H4C, HIST1H4J, HIST1H4K, HIST2H2AA3, HIST2H2BE, HIST3H2A, HLA-DMA, HLA-DOA,…
5330	Allograft rejection	0	18	CD40, CD86, FAS, GZMB, HLA-DMA, HLA-DOA, HLA-DOB, HLA-DPA1, HLA-DPB1, HLA-DQA1, HLA-DQB1, HLA-DRA, HLA-DRB1, HLA-DRB4, HLA-DRB5, HLA-E, HLA-F, PRF1
5332	Graft-versus-host disease	0	19	CD86, FAS, GZMB, HLA-DMA, HLA-DOA, HLA-DOB, HLA-DPA1, HLA-DPB1, HLA-DQA1, HLA-DQB1, HLA-DRA, HLA-DRB1, HLA-DRB4, HLA-DRB5, HLA-E, HLA-F, IL6, KLRD1, PRF1
760	Nicotinate and nicotinamide metabolism	0.001	14	AOX1, BST1, C9orf95, ENPP1, ENPP3, NAMPT, NMNAT1, NMNAT3, NNMT, NNT, NP, NT5C2, NT5E, QPRT
4650	Natural killer cell mediated cytotoxicity	0.001	53	BID, BRAF, CD48, CHP, FAS, FCER1G, FCGR3B, FYN, GZMB, HLA-E, ICAM1, ICAM2, IFNAR1, IFNAR2, IFNGR1, ITGB2, KLRC2, KLRD1, KLRK1, LCK, LCP2, MAP2K2, MAPK1, MICA, MICB, NFAT5, NFATC1, NFATC2, NFATC4, NRAS, PIK3CA, PIK3CB, PIK3CD, PIK3R1, PIK3R3, PIK3R5, PPP3CA, PPP3CB, PPP3CC, PRF1, PRKCA, PTPN11, RAC2, SH2D1A, SHC1, SOS1, SYK, TNFRSF10B, TNFSF10, TYROBP, VAV2, VAV3, ZAP70
5210	Colorectal cancer	0.001	49	AKT2, AKT3, AXIN2, BAX, BCL2, BIRC5, BRAF, CCND1, CTNNB1, CYCS, EGFR, FOS, FZD1, FZD10, FZD2, FZD4, FZD5, FZD6, FZD7, FZD8, IGF1R, JUN, LEF1, MAPK1, MAPK10, MAPK8, MET, MLH1, MSH2, MSH6, MYC, PDGFRA, PIK3CA, PIK3CB, PIK3CD, PIK3R1, PIK3R3, PIK3R5, RAC2, RALGDS, SOS1, TCF7L1, TCF7L2, TGFB1, TGFB2, TGFB3, TGFBR1, TGFBR2, TP53
4080	Neuroactive ligand-receptor interaction	0.002	52	ADCYAP1R1, ADORA3, ADRA2A, ADRA2C, ADRB3, AGTR1, BDKRB2, C3AR1, C5AR1, CALCRL, CHRM3, CNR1, EDNRA, EDNRB, F2R, F2RL1, F2RL2, FPR1, FPR3, GABBR1, GABRB3, GABRE, GABRP, GABRQ, GHR, GLRB, GRIK2, GZMA, HRH1, HTR2B, LEPR, LPAR1, LPAR2, LPAR3, LPAR4, MCHR1, NR3C1, OXTR, P2RY14, P2RY5, PARD3, PRLR, PTGDR, PTGER2, PTGER3, PTGER4, PTGFR, PTH1R, RXFP1, S1PR1, THRA, THRB
4512	ECM-receptor interaction	0.003	57	AGRN, CD36, CD44, CD47, COL11A1, COL1A1, COL1A2, COL3A1, COL4A1, COL4A2, COL4A4, COL4A6, COL5A1, COL5A2, COL5A3, COL6A1, COL6A2, COL6A3, COL6A6, COMP, FN1, GP1BB, HMMR, ITGA1, ITGA11, ITGA2, ITGA3, ITGA4, ITGA6, ITGA7, ITGA8, ITGA9, ITGB1, ITGB3, ITGB5, ITGB6, ITGB8, LAMA2, LAMA3, LAMA4, LAMA5, LAMB1, LAMB2, LAMC2, LAMC3, RELN, SDC1, SDC4, SPP1, SV2C, THBS1, THBS2, THBS4, TNC, TNXB, VTN, VWF
4340	Hedgehog signaling pathway	0.004	23	BMP2, BMP4, BMP6, BTRC, CSNK1A1, CSNK1D, GAS1, GLI1, GLI2, GLI3, HHIP, IHH, PRKACA, PRKACB, PRKX, PTCH1, SMO, WNT2, WNT2B, WNT4, WNT5A, WNT5B, WNT9A
4660	T cell receptor signaling pathway	0.004	40	AKT2, AKT3, CBLB, CBLC, CD3D, CD8A, CDC42, CDK4, CHP, FOS, FYN, JUN, LCK, LCP2, MALT1, MAP3K8, NFAT5, NFATC1, NFATC2, NFATC4, NFKBIA, NRAS, PAK6, PDK1, PIK3CA, PIK3CB, PIK3CD, PIK3R1, PIK3R3, PIK3R5, PPP3CA, PPP3CB, PPP3CC, PRKCQ, PTPRC, RASGRP1, SOS1, VAV2, VAV3, ZAP70
4664	Fc epsilon RI signaling pathway	0.008	36	AKT2, AKT3, FCER1A, FCER1G, FYN, GAB2, INPP5D, LCP2, LYN, MAP2K2, MAP2K6, MAPK1, MAPK10, MAPK13, MAPK14, MAPK8, NRAS, PDK1, PIK3CA, PIK3CB, PIK3CD, PIK3R1, PIK3R3, PIK3R5, PLA2G12A, PLA2G1B, PLA2G2A, PLA2G4A, PLA2G5, PRKCA, PRKCD, RAC2, SOS1, SYK, VAV2, VAV3
251	Glutamate metabolism	0.01	14	ABAT, ALDH5A1, CPS1, EARS2, GFPT1, GFPT2, GLS, GLUD1, GLUL, GMPS, GOT1, GOT2, GPT2, PPAT
4012	ErbB signaling pathway	0.042	37	AKT2, AKT3, BRAF, BTC, CAMK2D, CAMK2G, CBLB, CBLC, CDKN1A, CDKN1B, EGFR, ELK1, ERBB3, ERBB4, GAB1, HBEGF, JUN, MAP2K2, MAPK1, MAPK10, MAPK8, MYC, NRAS, NRG2, PAK6, PIK3CA, PIK3CB, PIK3CD, PIK3R1, PIK3R3, PIK3R5, PRKCA, SHC1, SOS1, STAT5A, STAT5B, TGFA
4330	Notch signaling pathway	0.042	19	APH1A, CIR, CTBP1, CTBP2, DLL1, DTX1, DTX3, DTX4, HES1, JAG1, KAT2B, LFNG, MAML2, MAML3, NOTCH2, NOTCH4, PSEN1, PSENEN, RBPJ
Down-regulation pathway categories from GSEA in the ovarian endometriosis patients compared to controls in the Hever study
Pathway entry	pathway_names	P-value	Number of genes expressed in the pathways	Included genes
20	Citrate cycle (TCA cycle)	0	19	ACLY, ACO2, CS, DLAT, DLD, FH, hCG_1776980, IDH1, IDH2, MDH1, MDH2, OGDH, OGDHL, PCK2, PDHA1, PDHB, SDHB, SDHC, SUCLG2
51	Fructose and mannose metabolism	0	16	FBP1, GMDS, GMPPA, GMPPB, HK1, HK2, MTMR1, PFKFB3, PFKL, PFKM, PFKP, PHPT1, PMM2, SORD, TPI1, TSTA3
71	Fatty acid metabolism	0	23	ACADL, ACADSB, ACAT2, ACOX1, ACOX3, ACSL1, ACSL3, ACSL4, ACSL5, ADH1B, ADH1C, ALDH1A3, ALDH1B1, ALDH2, CPT1B, CPT2, DCI, ECHS1, GCDH, HADH, HSD17B10, HSD17B4, PECI
150	Androgen and estrogen metabolism	0	11	ARSD, HSD11B1, HSD11B2, HSD17B2, HSD17B8, LCMT2, METTL2B, METTL6, STS, UGT2B28, WBSCR22
190	Oxidative phosphorylation	0	59	ATP5A1, ATP5B, ATP5C1, ATP5D, ATP5F1, ATP5G1, ATP5G3, ATP5H, ATP5J2, ATP6V0B, ATP6V0D1, ATP6V0E2, ATP6V1A, ATP6V1C1, ATP6V1C2, COX1, COX15, COX5A, COX5B, COX6A1, COX6B1, COX6C, COX7A2, COX7B, COX8A, CYC1, hCG_1776980, LHPP, NDUFA11, NDUFA2, NDUFA4L2, NDUFA6, NDUFA7, NDUFA8, NDUFA9, NDUFAB1, NDUFB10, NDUFB2, NDUFB3, NDUFB4, NDUFB6, NDUFB7, NDUFC2, NDUFS1, NDUFS3, NDUFS4, NDUFS6, NDUFS8, NDUFV2, PP…
230	Purine metabolism	0	75	ADA, ADCY1, ADCY3, ADCY7, ADCY9, ADK, ADSSL1, AK1, AK2, AK3L1, AK7, AMPD3, APRT, ATIC, CANT1, DGUOK, ENPP1, ENPP3, ENTPD1, ENTPD3, GART, GDA, GMPR, GMPS, GUCY1A3, GUCY1B3, HPRT1, ITPA, NME1, NME4, NME7, NP, NPR1, NPR2, NT5C2, NT5E, NUDT5, PAICS, PAPSS1, PAPSS2, PDE10A, PDE1A, PDE1C, PDE2A, PDE4A, PDE4B, PDE4D, PDE5A, PDE7A, PDE7B, PDE8A, PDE9A, PFAS, PKM2, PNPT1, POLD1, POLD2, POLD3, POLE, POLE2,…
240	Pyrimidine metabolism	0	45	CANT1, CDA, CMPK2, CTPS, CTPS2, DPYD, DPYS, DTYMK, DUT, ENTPD1, ENTPD3, ITPA, NME1, NME4, NME7, NP, NT5C2, NT5E, PNPT1, POLD1, POLD2, POLD3, POLE, POLE2, POLE3, POLR1C, POLR1D, POLR2E, POLR2G, POLR2K, POLR2L, POLR3K, PRIM1, PRIM2, RRM1, RRM2, TK1, TK2, TXNRD1, TYMP, TYMS, UCK2, UMPS, UPP1, ZNRD1
271	Methionine metabolism	0	13	AHCY, AHCYL2, AMD1, CBS, CTH, DNMT1, DNMT3A, DNMT3B, MARS, MTAP, MTR, SRM, TRDMT1
450	Selenoamino acid metabolism	0	16	AHCY, AHCYL2, CBS, CTH, GGT1, GGT5, LCMT2, MARS, METTL2B, METTL6, PAPSS1, PAPSS2, SCLY, SEPHS1, SEPHS2, WBSCR22
480	Glutathione metabolism	0	32	ANPEP, G6PD, GCLC, GCLM, GGCT, GGT1, GGT5, GPX3, GPX7, GSS, GSTA4, GSTK1, GSTM1, GSTM2, GSTM3, GSTM4, GSTM5, GSTO2, GSTP1, GSTT1, GSTZ1, IDH1, IDH2, MGST1, MGST2, MGST3, ODC1, OPLAH, PGD, RRM1, RRM2, SRM
512	O-Glycan biosynthesis	0	18	B4GALT5, C1GALT1C1, GALNT10, GALNT11, GALNT12, GALNT2, GALNT3, GALNT4, GALNT6, GALNT7, GALNTL2, GALNTL4, GCNT1, GCNT3, ST3GAL1, ST3GAL2, ST6GALNAC1, WBSCR17
561	Glycerolipid metabolism	0	21	AGPAT2, AGPAT3, AGPAT4, AGPAT6, AKR1A1, ALDH1A3, ALDH1B1, ALDH2, CEL, DGAT1, DGKQ, GLA, GLB1, LCLAT1, LIPA, LPL, MGLL, PNPLA3, PPAP2A, PPAP2B, PPAP2C
562	Inositol phosphate metabolism	0	17	AGPAT2, AGPAT3, AGPAT4, AGPAT6, AKR1A1, ALDH1A3, ALDH1IMPA2, INPP5B, ISYNA1, ITPK1, ITPKB, PIK3CA, PIK3CB, PIK3CD, PIP5K1A, PIP5K1B, PLCB1, PLCB4, PLCD3, PLCE1, PTPMT1, SYNJ1, SYNJ2B1, ALDH2, CEL, DGAT1, DGKQ, GLA, GLB1, LCLAT1, LIPA, LPL, MGLL, PNPLA3, PPAP2A, PPAP2B, PPAP2C
563	Glycosylphosphatidylinositol(GPI)-anchor biosynthesis	0	10	DPM2, PGAP1, PIGB, PIGC, PIGF, PIGK, PIGM, PIGN, PIGW, PIGX
564	Glycerophospholipid metabolism	0	28	AGPAT2, AGPAT3, AGPAT4, AGPAT6, CDIPT, CDS1, CHPT1, CRLS1, DGKQ, ETNK1, GDE1, GPD1L, GPD2, LCLAT1, LYPLA1, LYPLA2, PEMT, PLA2G12A, PLA2G15, PLA2G1B, PLA2G2A, PLA2G4A, PLA2G5, PLD1, PNPLA3, PPAP2A, PPAP2B, PPAP2C
600	Sphingolipid metabolism	0	23	ACER3, ARSA, ARSD, ASAH1, B4GALT6, DEGS1, DEGS2, GALC, GLA, GLB1, KDSR, PPAP2A, PPAP2B, PPAP2C, SGMS1, SGMS2, SGPP1, SGPP2, SPHK1, SPTLC1, SPTLC2, UGCG, UGT8
670	One carbon pool by folate	0	11	ATIC, DHFR, GART, MTHFD1, MTHFD1L, MTHFD2, MTHFR, MTR, SHMT1, SHMT2, TYMS
790	Folate biosynthesis	0	10	ALPL, ASCC3, DDX52, DHFR, ENTPD7, GCH1, GGH, NUDT5, PTS, QDPR
830	Retinol metabolism	0	10	ADH1B, ADH1C, ALDH1A1, ALDH1A2, DGAT1, DHRS3, RDH10, RDH5, RETSAT, UGT2B28
970	Aminoacyl-tRNA biosynthesis	0	17	DARS2, EARS2, FARS2, FARSA, IARS, LARS, LARS2, MARS, RARS, RARS2, SARS, SARS2, TARSL2, VARS, WARS, WARS2, YARS2
983	Drug metabolism - other enzymes	0	18	CDA, CES1, DPYD, DPYS, GMPS, GUSB, HPRT1, ITPA, LIPA, NAT1, TK1, TK2, TPMT, TYMP, UCK2, UGT2B28, UMPS, UPP1
3022	Basal transcription factors	0	12	GTF2A1L, GTF2A2, GTF2H2, GTF2H4, GTF2I, TAF10, TAF4B, TAF5, TAF6, TAF7L, TAF9, TAF9B
3030	DNA polymerase	0	26	DNA2, FEN1, LIG1, MCM2, MCM3, MCM4, MCM5, MCM6, MCM7, PCNA, POLD1, POLD2, POLD3, POLE, POLE2, POLE3, PRIM1, PRIM2, RFC2, RFC3, RFC4, RFC5, RNASEH1, RNASEH2A, RPA1, RPA3
3050	Proteasome	0	27	POMP, PSMA2, PSMA3, PSMA4, PSMA5, PSMA6, PSMB1, PSMB2, PSMB3, PSMB5, PSMB6, PSMB7, PSMB8, PSMB9, PSMC3, PSMC4, PSMD1, PSMD13, PSMD14, PSMD2, PSMD3, PSMD6, PSMD7, PSMD8, PSME2, PSME3, PSME4
3410	Base excision repair	0	18	APEX1, FEN1, HMGB1, HMGB1L10, LIG1, LIG3, MBD4, NEIL3, PARP1, PARP2, PCNA, POLD1, POLD2, POLD3, POLE, POLE2, POLE3, TDG
3420	Nucleotide excision repair	0	21	CDK7, CETN2, CUL4B, ERCC8, GTF2H2, GTF2H4, LIG1, PCNA, POLD1, POLD2, POLD3, POLE, POLE2, POLE3, RBX1, RFC2, RFC3, RFC4, RFC5, RPA1, RPA3
3430	Mismatch repair	0	15	EXO1, LIG1, MLH1, MSH2, MSH6, PCNA, POLD1, POLD2, POLD3, RFC2, RFC3, RFC4, RFC5, RPA1, RPA3
3440	Homologous recombination	0	14	BLM, BRCA2, EME1, NBN, POLD1, POLD2, POLD3, RAD51, RAD51C, RAD52, RAD54B, RAD54L, RPA1, RPA3
4110	Cell cycle	0	74	ANAPC11, ANAPC4, ANAPC5, ANAPC7, ATR, BUB1, BUB1B, BUB3, CCNA1, CCNA2, CCNB1, CCNB2, CCND1, CCND2, CCND3, CCNE1, CCNE2, CDC14A, CDC14B, CDC2, CDC20, CDC23, CDC25A, CDC25C, CDC27, CDC45L, CDC6, CDC7, CDK2, CDK4, CDK6, CDK7, CDKN1A, CDKN1B, CDKN1C, CDKN2A, CDKN2B, CDKN2C, CHEK1, DBF4, E2F3, ESPL1, GADD45A, GADD45B, GADD45G, MAD2L1, MAD2L2, MCM2, MCM3, MCM4, MCM5, MCM6, MCM7, MDM2, ORC2L, ORC6L, PCN…
4115	p53 signaling pathway	0	48	ATR, BAX, BID, CASP8, CCNB1, CCNB2, CCND1, CCND2, CCND3, CCNE1, CCNE2, CCNG1, CCNG2, CDC2, CDK2, CDK4, CDK6, CDKN1A, CDKN2A, CHEK1, CYCS, EI24, FAS, GADD45A, GADD45B, GADD45G, GTSE1, IGF1, IGFBP3, MDM2, MDM4, PERP, PMAIP1, RFWD2, RPRM, RRM2, SERPINE1, SESN1, SESN2, SESN3, SFN, SIAH1, STEAP3, THBS1, TNFRSF10B, TP53, TP53I3, ZMAT3
4120	Ubiquitin mediated proteolysis	0	63	ANAPC11, ANAPC4, ANAPC5, ANAPC7, BIRC3, BRCA1, BTRC, CBLB, CBLC, CDC20, CDC23, CDC27, CUL4B, ERCC8, FANCL, ITCH, KLHL13, MAP3K1, MDM2, MID1, NEDD4, NEDD4L, PIAS1, PIAS3, PRPF19, RBX1, RFWD2, SAE1, SIAH1, SKP2, SMURF1, SOCS1, SOCS3, TCEB2, TRIM32, TRIM37, UBA1, UBA6, UBA7, UBE2A, UBE2B, UBE2C, UBE2D1, UBE2D2, UBE2D3, UBE2E2, UBE2E3, UBE2F, UBE2G1, UBE2H, UBE2I, UBE2J1, UBE2K, UBE2L3, UBE2M, UBE2N,…
4742	Taste transduction	0	10	ACCN1, GNAS, GNB1, ITPR3, PDE1A, PRKACA, PRKACB, PRKX, SCNN1A, SCNN1G
4930	Type II diabetes mellitus	0	21	CACNA1C, CACNA1D, CACNA1G, INSR, IRS1, IRS2, MAPK1, MAPK10, MAPK8, PIK3CA, PIK3CB, PIK3CD, PIK3R1, PIK3R3, PIK3R5, PKM2, PRKCD, PRKCZ, SOCS1, SOCS2, SOCS3
5012	Parkinson's disease	0	64	ATP5A1, ATP5B, ATP5C1, ATP5D, ATP5F1, ATP5G1, ATP5G3, ATP5H, COX1, COX5A, COX5B, COX6A1, COX6B1, COX6C, COX7A2, COX7B, COX8A, CYC1, CYCS, hCG_1776980, LRRK2, NDUFA2, NDUFA4L2, NDUFA6, NDUFA7, NDUFA8, NDUFA9, NDUFAB1, NDUFB10, NDUFB2, NDUFB3, NDUFB4, NDUFB6, NDUFB7, NDUFC2, NDUFS1, NDUFS3, NDUFS4, NDUFS6, NDUFS8, NDUFV2, PARK7, PINK1, PPID, SDHB, SDHC, SLC18A2, SLC25A5, SNCA, UBA1, UBA7, UBB, UBE2…
5213	Endometrial cancer	0	28	CTNNA1, CDH1, EGFR, MYC, MLH1, NRAS, PIK3R3, PIK3CD, FOXO3, PIK3CA, CTNNA2, CCND1, ELK1, TP53, PIK3R1, MAPK1, MAP2K2, TCF7L2, PIK3CB, TCF7L1, LEF1, AXIN2, CTNNB1, AKT2, PIK3R5, SOS1, AKT3, BRAF
5216	Thyroid cancer	0	18	CDH1, MYC, RXRA, NRAS, PPARG, CCND1, TP53, MAPK1, MAP2K2, PAX8, TPR, TCF7L2, TCF7L1, LEF1, TFG, TPM3, CTNNB1, BRAF
5219	Bladder cancer	0	26	MMP2, THBS1, CDH1, EGFR, CDK4, CDKN1A, MYC, NRAS, IL8, RB1, DAPK1, E2F3, DAPK3, MMP9, FGFR3, RPS6KA5, CCND1, CDKN2A, VEGFC, TP53, VEGFA, MAPK1, MAP2K2, MDM2, TYMP, BRAF
5222	Small cell lung cancer	0	50	ITGB1, ITGA3, NFKBIA, CKS1B, LAMA4, CDK4, LAMC2, MYC, RXRA, PIK3R3, TRAF4, PIAS3, RB1, SKP2, BCL2, E2F3, LAMA3, PIK3CD, TRAF5, PIK3CA, PTGS2, CCNE2, CCND1, CDKN1B, LAMA5, BIRC3, TP53, LAMB1, FN1, CDK2, COL4A2, COL4A1, PIK3R1, CCNE1, COL4A6, ITGA6, LAMB2, LAMA2, PIK3CB, PIAS1, LAMC3, CDK6, AKT2, ITGA2, PIK3R5, COL4A4, CDKN2B, AKT3, XIAP, CYCS
510	N-Glycan biosynthesis	0.001	24	ALG14, DAD1, RPN1, ST6GAL1, ALG8, FUT8, ALG3, MAN1A1, DDOST, RPN2, DPM2, DPAGT1, MGAT2, GANAB, ALG5, MAN1C1, ALG6, MGAT4B, STT3B, ALG2, MGAT4A, RFT1, MAN2A1, B4GALT1
5010	Alzheimer's disease	0.001	89	COX1, APH1A, APP, LRP1, UQCRC2, COX6A1, CYC1, COX8A, ITPR3, ATP5B, COX6B1, UQCRQ, COX7A2, NDUFS3, COX6C, UQCRC1, NDUFA6, NDUFAB1, UQCR, COX7B, HSD17B10, COX5B, PPP3CB, PPP3CA, FADD, ADAM10, ITPR2, SDHB, NDUFA7, NDUFB7, NDUFV2, NDUFS1, NDUFS8, IDE, NDUFB3, APOE, MME, LPL, NDUFS6, NDUFB6, COX5A, ITPR1, PLCB4, CDK5, SNCA, BID, FAS, ATP5C1, RYR3, PPP3CC, ATP5G3, ATP2A3, TNFRSF1A, PSEN1, CHP, CAPN2, U…
380	Tryptophan metabolism	0.002	28	METTL6, OGDH, WARS, ECHS1, HSD17B4, ALDH2, HSD17B10, CYP1B1, ALDH1A3, LCMT2, MAOB, AOX1, KMO, TDO2, WBSCR22, GCDH, ACAT2, ALDH1B1, IDO1, HADH, CAT, MAOA, KYNU, OGDHL, METTL2B, WARS2, AADAT, INMT
5014	Amyotrophic lateral sclerosis (ALS)	0.002	21	PPP3CB, PPP3CA, TNFRSF1B, BCL2, MAP3K5, BID, NEFM, MAP2K6, RAB5A, PPP3CC, TNFRSF1A, CHP, BAX, MAPK13, MAPK14, TP53, CASP1, CAT, SLC1A2, CYCS, NEFH
5215	Prostate cancer	0.002	48	HSP90AB1, HSP90B1, GSTP1, NFKBIA, EGFR, CDKN1A, NRAS, FOXO1, PIK3R3, PDGFRA, RB1, IGF1R, BCL2, E2F3, PIK3CD, PIK3CA, TGFA, CCNE2, PDGFA, FGFR2, CCND1, CDKN1B, IGF1, TP53, FGFR1, CDK2, HSP90AA1, PIK3R1, MAPK1, CREB3L1, MAP2K2, CCNE1, CREB1, TCF7L2, MDM2, PIK3CB, PDGFD, TCF7L1, LEF1, PDGFC, CTNNB1, AKT2, CREB3L4, PIK3R5, CREB5, SOS1, AKT3, BRAF
310	Lysine degradation	0.003	24	OGDH, SUV39H2, PLOD1, ECHS1, HSD17B4, ALDH2, HSD17B10, PLOD2, ALDH1A3, SETMAR, GCDH, WHSC1, ACAT2, ALDH1B1, HADH, AASS, SPCS1, SPCS3, OGDHL, SETD2, EHMT1, AADAT, ASH1L, SETDB2
340	Histidine metabolism	0.003	12	METTL6, ALDH2, ALDH1A3, LCMT2, MAOB, ALDH3B2, WBSCR22, ALDH1B1, MAOA, METTL2B, HNMT, PRPS2
30	Pentose phosphate pathway	0.004	14	PFKP, PFKL, PGD, TALDO1, PGM1, G6PD, FBP1, PFKM, DERA, PGLS, RBKS, H6PD, PRPS2, RPE
650	Butanoate metabolism	0.004	17	PDHA1, ECHS1, HSD17B4, ALDH2, HSD17B10, OXCT1, ALDH1A3, ALDH5A1, HMGCS1, ACSM3, PDHB, ABAT, ACAT2, ALDH1B1, HADH, BDH1, AACS
530	Aminosugars metabolism	0.005	12	HK1, GFPT1, HK2, GNE, GFPT2, CHIT1, MTMR1, NANS, CHIA, PHPT1, NPL, GNPNAT1
500	Starch and sucrose metabolism	0.006	14	HK1, GYS1, PGM1, GUSB, HK2, PYGL, UGDH, AGL, ENPP1, AMY1A, UGT2B28, ENPP3, PGM2L1, UGP2
5214	Glioma	0.006	32	SHC1, EGFR, CDK4, CDKN1A, NRAS, PIK3R3, PDGFRA, RB1, IGF1R, E2F3, PIK3CD, PIK3CA, TGFA, PDGFA, CCND1, IGF1, CDKN2A, TP53, PIK3R1, MAPK1, CAMK2G, PRKCA, MAP2K2, MDM2, PIK3CB, CDK6, AKT2, PIK3R5, SOS1, CAMK2D, AKT3, BRAF
5218	Melanoma	0.007	40	CDH1, EGFR, CDK4, CDKN1A, NRAS, PIK3R3, PDGFRA, RB1, MET, IGF1R, E2F3, PIK3CD, PIK3CA, FGF2, FGF13, FGF1, PDGFA, FGF7, FGF9, CCND1, IGF1, CDKN2A, HGF, TP53, FGFR1, PIK3R1, MAPK1, MAP2K2, MDM2, PIK3CB, PDGFD, PDGFC, CDK6, MITF, AKT2, PIK3R5, FGF18, FGF10, AKT3, BRAF
5110	Cholera - Infection	0.008	27	ATP6V1C2, ATP6V0B, KDELR2, ACTA2, ATP6V1A, ACTG2, PRKACB, PRKACA, SEC61B, SEC61G, PRKX, SLC12A2, KCNQ1, ADCY9, KDELR3, PDIA4, ARF1, ADCY3, ATP6V0D1, PRKCA, ATP6V0E2, TJP1, GNAS, SEC61A1, ERO1L, ATP6V1C1, TJP2
5040	Huntington's disease	0.011	10	TGM2, UBE2K, BDNF, BAX, CASP6, TP53, CASP1, CBS, CASP8, GAPDH
5223	Non-small cell lung cancer	0.012	27	EGFR, CDK4, RXRA, NRAS, PIK3R3, RB1, E2F3, PIK3CD, FOXO3, PIK3CA, TGFA, CCND1, CDKN2A, TP53, PIK3R1, MAPK1, PRKCA, MAP2K2, PIK3CB, RASSF5, CDK6, AKT2, PIK3R5, SOS1, AKT3, BRAF, STK4
860	Porphyrin and chlorophyll metabolism	0.014	16	BLVRB, GUSB, UROS, HMBS, FECH, HMOX1, HCCS, CP, ALAS1, UGT2B28, FTH1, HMOX2, ALAD, MMAB, EARS2, COX15
100	Biosynthesis of steroids	0.015	13	DHCR24, FDPS, CYP51A1, HMGCR, IDI1, SC4MOL, SQLE, NSDHL, TM7SF2, NQO1, EBP, GGCX, FDFT1
280	Valine, leucine and isoleucine degradation	0.038	25	ECHS1, HSD17B4, ALDH2, HSD17B10, BCKDHA, OXCT1, MUT, ALDH1A3, HIBCH, PCCA, AOX1, HMGCS1, DLD, ABAT, ACAT2, MCCC2, ALDH1B1, HADH, PCCB, IVD, ALDH6A1, ACAD8, ACADSB, BCAT1, DBT
1430	Cell Communication	0.04	58	DSG2, VIM, THBS1, COL6A3, KRT18, TNC, KRT19, GJA1, KRT5, VWF, LAMA4, DES, LAMC2, COL1A2, THBS2, LMNB1, LAMA3, VTN, THBS4, GJB1, COMP, RELN, KRT10, KRT8, KRT7, SPP1, LAMA5, LAMB1, FN1, COL4A2, COL4A1, LMNA, KRT17, COL5A1, COL6A1, COL6A2, COL4A6, ITGA6, LAMB2, TNXB, LAMA2, LMNB2, COL1A1, NES, KRT23, COL5A3, LAMC3, COL5A2, GJB2, GJA5, DSC2, GJC1, COL4A4, COL6A6, GJB6, COL3A1, COL11A1, GJA4
10	Glycolysis / Gluconeogenesis	0.047	29	LDHA, HK1, PGAM1, PDHA1, LDHB, PFKP, PFKL, PKM2, ENO2, ALDH2, AKR1A1, PGM1, PCK2, HK2, ALDH1A3, ALDH3B2, ADH1C, PDHB, DLD, ADH1B, ALDH1B1, FBP1, PFKM, DLAT, TPI1, ENO1, PGK1, GAPDH, ACSS1
Up-regulation pathway categories from GSEA in the ovarian endometriosis patients compared to controls in the Roth study
Pathway entry	pathway_names	P-value	Number of genes expressed in the pathways	Included genes
52	Galactose metabolism	0	14	PFKP, PFKL, AKR1B1, PGM1, GALE, HK2, GALK2, UGP2, B4GALT2, PFKM, GLA, PGM2, B4GALT1, GALT
532	Chondroitin sulfate biosynthesis	0	16	B3GALT6, CHPF, CHSY1, GALNAC4S-6ST, UST, CHST7, CHST3, XYLT1, DSE, CSGALNACT1, CSGALNACT2, CHST12, CHST14, CHST11, XYLT2, CHSY3
533	Keratan sulfate biosynthesis	0	14	ST3GAL3, B3GNT7, B3GNT1, ST3GAL4, CHST2, FUT8, CHST1, B4GALT2, B4GALT4, B3GNT2, CHST6, ST3GAL1, ST3GAL2, B4GALT1
534	Heparan sulfate biosynthesis	0	11	HS6ST2, HS2ST1, HS3ST1, EXTL3, GLCE, HS3ST2, HS3ST3A1, HS6ST1, HS3ST3B1, EXT1, HS6ST3
590	Arachidonic acid metabolism	0	26	GPX1, GPX4, PLA2G2A, ALOX5, PTGS2, CYP2J2, CBR3, GGT5, LTC4S, PGDS, CYP2B6, TBXAS1, PTGIS, GGT1, LTA4H, AKR1C3, EPHX2, PLA2G4A, PTGDS, GPX7, GPX3, PTGS1, PLA2G5, CYP2C9, CYP2U1, PLA2G12A
601	Glycosphingolipid biosynthesis - lactoseries	0	15	ST3GAL3, FUT6, B3GNT1, ST3GAL4, FUT2, B4GALT2, B4GALT4, ST3GAL6, FUT3, ABO, FUT7, B3GNT2, B3GNT5, GCNT2, B4GALT1
604	Glycosphingolipid biosynthesis - ganglioseries	0	10	B4GALNT1, HEXA, HEXB, SLC33A1, ST3GAL5, ST6GALNAC5, ST6GALNAC6, ST3GAL1, ST3GAL2, ST6GALNAC3
982	Drug metabolism - cytochrome P450	0	31	GSTO1, MGST1, GSTP1, MGST3, ALDH1A3, GSTT1, MAOB, GSTM4, MGST2, GSTM2, GSTM1, ALDH3B2, AOX1, GSTT2, ALDH3B1, FMO1, GSTM5, CYP3A4, ADH1C, FMO4, CYP2B6, ADH5, GSTZ1, ADH1B, UGT2B28, FMO2, MAOA, CYP2C9, GSTO2, GSTA4, GSTM3
4060	Cytokine-cytokine receptor interaction	0	124	CCL5, IL28RA, EGFR, PDGFRB, TNFSF10, IL8, IL1R1, TGFB1, CSF1R, PDGFRA, IL4R, TNFRSF1B, MET, CXCL9, KDR, ACVR1, CCL4, IL2RG, PLEKHO2, CXCL1, CXCL10, CCL21, IL11RA, IFNAR2, BMPR1A, IL10RA, TNFRSF11B, KIT, CCR1, CCL3, CSF2RB, IL6, ACVR1B, INHBB, LIF, BMP2, IL2RB, CCL14, IL1R2, PDGFA, CCL20, GHR, TNFSF12, OSMR, CX3CR1, IL15, EDA, CCR7, XCL1, IL18R1, CTF1, AMHR2, LTA, CCR5, LTB, IL15RA, TNFSF4, TNFRSF…
4514	Cell adhesion molecules (CAMs)	0	94	ITGB1, ITGAL, PTPRM, SPN, PTPRF, HLA-E, CD99, CDH1, HLA-DPB1, SDC1, CLDN4, ALCAM, SDC4, ITGAV, ICAM1, CLDN7, ITGB2, SDC3, CDH3, CDH2, CD4, VCAM1, HLA-DMB, CLDN3, NRCAM, NEO1, CLDN5, SELL, CD22, HLA-DRB5, CDH5, ICAM3, CLDN10, HLA-DOB, CD8A, ITGAM, CD2, NLGN1, SELP, SELE, CD8B, HLA-B, HLA-DRA, PECAM1, CADM1, HLA-DQB1, CD34, HLA-DRB4, SELPLG, OCLN, NRXN2, MPZL1, CD86, HLA-G, HLA-C, HLA-DPA1, SDC2, P…
4610	Complement and coagulation cascades	0	44	C1S, CFI, SERPINE1, SERPING1, PLAT, CD55, VWF, CFB, SERPINA1, C1QB, C7, C2, F13A1, THBD, F2R, F3, CFD, C5, C4BPA, F8, BDKRB2, PROS1, C4BPB, C4B, CD46, SERPINA5, C3AR1, C6, PLAUR, PLAU, C1R, CD59, TFPI, CFH, C4A, A2M, C3, C1QA, C5AR1, C1QC, FGG, KLKB1, MASP1, CR1
4630	Jak-STAT signaling pathway	0	75	JAK1, IL28RA, AKT2, CCND3, PIK3R2, CCND2, STAT6, EP300, MYC, PIK3R3, STAT5A, PIAS3, IL4R, SOCS2, PIK3CD, IRF9, SPRY2, IL2RG, PIK3CA, IL11RA, IFNAR2, IL10RA, CSF2RB, STAT2, IL6, LIF, IL2RB, GHR, OSMR, JAK2, IL15, STAT4, CTF1, IL15RA, CCND1, STAT3, PIM1, SOCS5, STAM2, LEPR, PTPN11, EPOR, STAT1, SOCS1, IL13RA1, IL6ST, IFNGR1, IL23A, PIK3R1, STAT5B, SPRY1, PIK3CB, IL9R, BCL2L1, EPO, PIAS1, IL20RA, CL…
4640	Hematopoietic cell lineage	0	48	CD9, ITGA5, ITGA3, CD14, CD55, ANPEP, IL1R1, CSF1R, IL4R, MME, CD4, CD37, CD22, ITGB3, HLA-DRB5, IL11RA, KIT, IL6, IL1R2, CD8A, ITGAM, CD2, CD8B, TFRC, HLA-DRA, CD34, HLA-DRB4, GP1BB, EPOR, CD1A, MS4A1, FLT3LG, CD59, ITGA4, CD3D, ITGA1, IL9R, ITGA6, HLA-DRB1, FCGR1A, EPO, CD44, IL7R, IL6R, KITLG, ITGA2, CD36, CR1
5060	Prion disease	0	10	LAMC1, NFE2L2, PRNP, BCL2, IL6, APLP1, LAMB1, HSPA5, LAMA1, HSPD1
5310	Asthma	0	17	FCER1G, HLA-DPB1, HLA-DMB, HLA-DRB5, HLA-DOB, MS4A2, HLA-DRA, HLA-DQB1, HLA-DRB4, CCL11, FCER1A, HLA-DPA1, HLA-DQA1, HLA-DRB1, HLA-DMA, CD40, HLA-DOA
5322	Systemic lupus erythematosus	0	68	C1S, ACTN4, H2AFZ, HLA-DPB1, SSB, H2AFV, SNRPD3, SNRPD1, HIST2H2BE, C1QB, C7, C2, FCGR2A, ACTN2, HLA-DMB, FCGR3B, HLA-DRB5, H2AFX, C5, CTSG, HLA-DOB, HIST1H4C, H2AFY, C4B, HIST1H2BF, HIST1H2BI, HIST1H2BE, HIST1H2BH, HIST1H4J, HIST1H2AJ, ACTN1, SNRPB, HLA-DRA, HLA-DQB1, HLA-DRB4, HIST1H2BK, C6, HIST1H2BG, FCGR2B, CD86, FCGR2C, H3F3A, HLA-DPA1, H3F3B, C1R, HLA-DQA1, TROVE2, HIST2H2AA3, C4A, HIST1H4…
5340	Primary immunodeficiency	0	21	TAP1, UNG, RFXANK, RFX5, CD4, IL2RG, LCK, CIITA, BTK, CD8A, BLNK, CD8B, PTPRC, CD3D, ZAP70, ADA, CD40, TAP2, IL7R, JAK3, RFXAP
1030	Glycan structures - biosynthesis 1	0.001	81	HS6ST2, ALG14, B3GALT6, GALNTL4, ST3GAL3, B3GNT7, GALNT14, DAD1, RPN1, GALNT1, ST6GAL1, CHPF, CHSY1, GALNAC4S-6ST, MGAT2, B3GNT1, HS2ST1, GALNT3, ALG8, ST3GAL4, CHST2, FUT8, UST, HS3ST1, CHST1, ALG13, CHST7, OGT, MAN1A1, DDOST, RPN2, EXTL3, B4GALT2, CHST3, B4GALT4, GANAB, GALNT10, XYLT1, GALNT2, MAN1A2, GALNT7, GALNT12, MAN1C1, GALNT11, CSGALNACT1, C1GALT1C1, B3GNT2, ALG9, C1GALT1, GCNT3, ALG6, H…
3320	PPAR signaling pathway	0.001	41	SCD, SCP2, ACSL3, PLTP, FADS2, FABP5, ACSL4, RXRA, ACADM, PCK2, LPL, CPT1A, NR1H3, CYP27A1, FABP4, ME1, ACOX3, CPT2, EHHADH, ACOX2, ACADL, ACSL1, FABP2, PPARG, DBI, CPT1B, FABP6, ACOX1, FABP3, RXRB, APOA1, SORBS1, SLC27A6, ANGPTL4, ACSL5, SCD5, SLC27A1, PPARA, CPT1C, CD36, PDPK1
4620	Toll-like receptor signaling pathway	0.002	58	CCL5, CASP8, AKT2, RAC1, PIK3R2, JUN, NFKBIA, IRAK1, CD14, FADD, PIK3R3, IL8, MAPK9, MAP2K4, PIK3CD, CXCL9, CCL4, PIK3CA, CXCL10, IFNAR2, MAPK10, CCL3, IL6, MAP2K6, TLR3, LY96, IRF7, MYD88, FOS, CHUK, SPP1, RELA, RIPK1, STAT1, MAPK13, TLR5, TLR1, MAPK14, MAPK8, CD86, IKBKB, MAP3K7, LBP, MAP3K7IP2, PIK3R1, MAPK1, PIK3CB, MAP2K2, TICAM2, MAP2K3, TRAF3, CD40, AKT3, TLR4, IFNAR1, PIK3R5, TLR8, MAP3K8
4940	Type I diabetes mellitus	0.002	28	HLA-E, CPE, HLA-DPB1, PTPRN2, HLA-DMB, HLA-DRB5, HLA-DOB, LTA, HLA-B, HLA-DRA, HLA-DQB1, HLA-DRB4, GZMB, ICA1, FASLG, CD86, HLA-G, HLA-C, HLA-DPA1, HLA-DQA1, PRF1, HLA-DRB1, FAS, HLA-A, HLA-DMA, HLA-F, HLA-DOA, HSPD1
5320	Autoimmune thyroid disease	0.003	24	HLA-E, HLA-DPB1, HLA-DMB, HLA-DRB5, HLA-DOB, HLA-B, HLA-DRA, HLA-DQB1, HLA-DRB4, GZMB, FASLG, CD86, HLA-G, HLA-C, HLA-DPA1, HLA-DQA1, PRF1, HLA-DRB1, FAS, HLA-A, HLA-DMA, HLA-F, CD40, HLA-DOA
5330	Allograft rejection	0.003	24	HLA-E, HLA-DPB1, HLA-DMB, HLA-DRB5, HLA-DOB, HLA-B, HLA-DRA, HLA-DQB1, HLA-DRB4, GZMB, FASLG, CD86, HLA-G, HLA-C, HLA-DPA1, HLA-DQA1, PRF1, HLA-DRB1, FAS, HLA-A, HLA-DMA, HLA-F, CD40, HLA-DOA
980	Metabolism of xenobiotics by cytochrome P450	0.004	30	GSTO1, MGST1, GSTP1, MGST3, EPHX1, CYP1B1, ALDH1A3, GSTT1, GSTM4, AKR1C1, MGST2, GSTM2, GSTM1, ALDH3B2, GSTT2, ALDH3B1, GSTM5, CYP3A4, ADH1C, CYP2B6, ADH5, AKR1C3, GSTZ1, ADH1B, AKR1C2, UGT2B28, CYP2C9, GSTO2, GSTA4, GSTM3
5332	Graft-versus-host disease	0.005	28	HLA-E, HLA-DPB1, HLA-DMB, HLA-DRB5, IL6, HLA-DOB, HLA-B, HLA-DRA, HLA-DQB1, HLA-DRB4, GZMB, KLRD1, FASLG, KIR2DL1, CD86, KIR2DL2, KIR2DL5A, HLA-G, HLA-C, HLA-DPA1, HLA-DQA1, PRF1, HLA-DRB1, FAS, HLA-A, HLA-DMA, HLA-F, HLA-DOA
120	Bile acid biosynthesis	0.006	14	CEL, ALDH2, LIPA, ACAA2, ALDH3A2, ALDH1A3, CYP27A1, SRD5A1, ADH1C, ADH5, ALDH7A1, ADH1B, ALDH1B1, SOAT1
1031	Glycan structures - biosynthesis 2	0.006	42	PIGX, ST3GAL3, B4GALNT1, FUT6, PIGT, B3GNT1, ST3GAL5, ST3GAL4, PIGF, PIGA, FUT2, DPM2, B4GALT2, PIGK, PIGO, B4GALT4, B3GALNT1, ST3GAL6, PIGL, FUT3, PIGB, PIGC, ABO, FUT7, PIGV, B3GNT2, PIGZ, ST6GALNAC5, PIGP, UGCG, ST6GALNAC6, PIGY, ST3GAL1, B3GNT5, ST3GAL2, GCNT2, GBGT1, PIGN, PIGM, B4GALT6, ST6GALNAC3, B4GALT1
260	Glycine, serine and threonine metabolism	0.007	22	CBS, TARS, PHGDH, GATM, MAOB, GLDC, AOC3, PSPH, GAMT, ALAS1, PEMT, DLD, SHMT1, MAOA, SHMT2, CTH, TARS2, PIPOX, PSAT1, TARSL2, SARDH, SARS
760	Nicotinate and nicotinamide metabolism	0.009	16	NP, NNMT, NNT, QPRT, ENPP1, AOX1, BST1, NADK, C9orf95, ENPP3, NUDT12, NMNAT1, NT5E, NMNAT3, NT5C2, NAMPT
4010	MAPK signaling pathway	0.014	171	CACNG6, RAF1, PAK2, AKT2, MAP3K13, EGFR, RAC1, STMN1, HSPA1A, RAP1B, FLNA, DUSP1, MAPKAPK2, JUN, DUSP3, CD14, HSPB1, PDGFRB, NR4A1, RAP1A, SRF, MYC, PPP3CB, PPP3CA, HSPA1B, NRAS, PRKACB, CASP3, PRKACA, IL1R1, TGFB1, RAPGEF2, PDGFRA, MAPK9, MAP2K4, DUSP14, RPS6KA1, ARRB2, PLA2G2A, GADD45A, JUND, MAP3K5, KRAS, DUSP4, PRKX, STK3, MAP3K4, GADD45G, FGFR3, FGF2, FGFR4, RPS6KA5, DUSP2, CACNA2D2, MAPK10,…
5221	Acute myeloid leukemia	0.019	44	RAF1, AKT2, PIK3R2, BAD, JUP, ARAF, MYC, NRAS, PIK3R3, STAT5A, RARA, PIK3CD, KRAS, CEBPA, PIK3CA, KIT, TCF7, SPI1, RUNX1T1, ZBTB16, CCNA1, CCND1, STAT3, PIM1, RUNX1, CHUK, RELA, IKBKB, PIK3R1, MAPK1, STAT5B, PIK3CB, MAP2K2, FRAP1, TCF7L2, TCF7L1, EIF4EBP1, LEF1, AKT3, RPS6KB1, PIK3R5, SOS1, PML, BRAF
4740	Olfactory transduction	0.027	23	OR2H1, OR1J2, OR5L2, CALM3, PRKACB, PRKACA, ARRB2, PRKX, GUCA1B, CALM2, OR2H2, ADCY3, CALM1, CAMK2B, GNAL, CAMK2G, PRKG1, CAMK2D, ADRBK2, OR51E1, OR51I1, OR8D2, PDE1C
530	Aminosugars metabolism	0.039	21	CYB5R3, HEXA, HEXB, CYB5R1, GFPT1, HK2, GNE, GFPT2, RENBP, UAP1, PGM3, MTMR2, MTMR1, CMAS, NANS, NAGK, CTBS, AMDHD2, NPL, GNPNAT1, GNPDA2
1032	Glycan structures - degradation	0.044	20	HGSNAT, HEXA, HEXB, GUSB, FUCA1, MAN2C1, MANBA, NAGLU, IDUA, GALNS, NEU1, IDS, GNS, MAN2B2, AGA, HPSE, HPSE2, FUCA2, ARSB, SGSH
4210	Apoptosis	0.044	62	CASP8, AKT2, PIK3R2, BAD, CAPN1, NFKBIA, IRAK1, PPP3CB, PPP3CA, FADD, TNFSF10, PRKACB, PIK3R3, CASP3, PRKACA, IL1R1, DFFA, PRKAR2B, BCL2, PIK3CD, CASP9, PRKX, PIK3CA, ENDOG, CSF2RB, AIFM1, NGF, EXOG, CASP7, TNFRSF1A, BAX, CAPN2, MYD88, TNFRSF10B, CHUK, CASP6, RELA, RIPK1, BIRC3, FASLG, IKBKB, TP53, BID, PIK3R1, PRKAR1B, ENDOD1, ATM, PIK3CB, IRAK3, CHP, BCL2L1, FAS, AKT3, PRKAR2A, XIAP, TNFRSF10D,…
4370	VEGF signaling pathway	0.05	48	RAF1, PTK2, AKT2, RAC1, PIK3R2, BAD, PXN, MAPKAPK2, HSPB1, PPP3CB, PPP3CA, NRAS, PIK3R3, PLA2G2A, PIK3CD, KDR, CASP9, KRAS, PIK3CA, PLCG2, PTGS2, NOS3, CDC42, PRKCB, MAPK13, PLA2G4A, MAPK14, VEGFA, NFATC3, NFATC1, PIK3R1, MAPK1, PIK3CB, PRKCA, SRC, SHC2, MAP2K2, RAC2, CHP, NFAT5, PLA2G5, SPHK1, AKT3, NFATC2, PIK3R5, PLA2G12A, NFATC4, PPP3CC
Down-regulation pathway categories from GSEA in the ovarian endometriosis patients compared to controls in the Roth study
Pathway entry	pathway_names	P-value	Number of genes expressed in the pathways	Included genes
310	Lysine degradation	0	38	OGDH, SUV39H2, PLOD1, HADH, ECHS1, HSD17B4, ALDH2, ALDH3A2, HSD17B10, EHMT2, PLOD2, ALDH1A3, EHHADH, ACAT1, SETMAR, GCDH, HADHA, ALDH7A1, WHSC1, ALDH1B1, AASS, SPCS3, OGDHL, SETD8, WHSC1L1, PIPOX, ACAT2, TMLHE, SUV420H1, AADAT, SUV420H2, SETD7, EHMT1, NSD1, DOT1L, ASH1L, SETDB2, SETD2
561	Glycerolipid metabolism	0	24	CEL, AKR1B1, ALDH2, LIPA, ALDH3A2, ALDH1A3, LPL, DGAT1, ALDH7A1, PPAP2A, PPAP2C, ALDH1B1, AGPAT2, MGLL, PPAP2B, GLA, DAK, AGPAT6, GPAM, AGPAT3, DGKQ, LCLAT1, DGKH, AGPAT4
562	Inositol phosphate metabolism	0	25	INPP5A, PIP4K2B, IMPA1, IMPA2, PIK3CD, PLCB4, PIK3CA, PLCG2, PLCE1, PLCD1, INPP4B, PIP5K1B, ITPK1, PIP5K1A, PIP5K1C, PIK3CB, SYNJ2, SYNJ1, PIP5K3, PLCB1, ISYNA1, PTPMT1, INPP4A, PTEN, ITPKB
600	Sphingolipid metabolism	0	25	ASAH1, SPTLC1, ARSA, ARSE, DEGS1, NEU1, PPAP2A, SMPD1, PPAP2C, GALC, PPAP2B, SGMS1, GLA, SPTLC2, SPHK1, SGPP1, UGCG, ACER3, SGMS2, UGT8, KDSR, ARSD, B4GALT6, DEGS2, SGPP2
830	Retinol metabolism	0	18	RETSAT, DHRS3, DGAT1, CYP3A4, ADH1C, CYP2B6, ALDH1A2, ADH5, ADH1B, PNPLA4, UGT2B28, ALDH1A1, CYP2C9, CYP26B1, RDH11, RDH10, RDH5
3410	Base excision repair	0	21	POLE4, POLD3, POLD2, PCNA, UNG, LIG1, POLD4, TDG, FEN1, OGG1, POLE2, LIG3, PARP1, POLE3, APEX1, MBD4, PARP2, POLE, SMUG1, NEIL3, HMGB1
252	Alanine and aspartate metabolism	0.001	11	GOT2, DARS, ASL, ASNS, ASPA, ASS1, GOT1, ABAT, ASRGL1, GPT2, ADSSL1
790	Folate biosynthesis	0.001	19	DDX50, DHFR, DDX19A, FPGS, GGH, GCH1, DDX18, QDPR, PTS, ASCC3, DDX52, SKIV2L2, ALPL, ATP13A2, IFIH1, ENTPD7, NUDT5, DDX54, MOV10L1
3030	DNA polymerase	0.001	33	POLE4, POLD3, POLD2, PCNA, RPA1, MCM3, RPA2, MCM6, MCM2, LIG1, POLD4, RNASEH2A, RFC5, RFC2, RFC4, RFC3, FEN1, POLA1, PRIM1, POLE2, POLE3, RFC1, RPA3, MCM7, DNA2, SSBP1, PRIM2, POLE, MCM5, RNASEH1, MCM4, RNASEH2C, RNASEH2B
3440	Homologous recombination	0.001	19	POLD3, POLD2, RPA1, RPA2, POLD4, RAD54L, RAD51, MRE11A, BLM, BRCA2, RAD50, RPA3, RAD51L1, RAD52, SSBP1, TOP3B, NBN, RAD54B, EME1
4070	Phosphatidylinositol signaling system	0.001	41	INPP5A, PIK3R2, CALM3, PIP4K2B, ITPR3, CDIPT, ITPR2, PIK3R3, IMPA1, IMPA2, ITPR1, PIK3CD, PLCB4, PIK3CA, PLCG2, PLCE1, PLCD1, INPP4B, PIP5K1B, CALM2, PRKCB, ITPK1, PIP5K1A, CALM1, PIK3R1, PIP5K1C, PIK3CB, SYNJ2, SYNJ1, PRKCA, PIP5K3, PLCB1, PTPMT1, CDS1, DGKQ, INPP4A, DGKH, PIK3R5, PTEN, ITPKB, PIK3C2A
4110	Cell cycle	0.001	89	CCND3, YWHAZ, SKP1, CCND2, YWHAH, PCNA, BUB3, MCM3, SMC1A, HDAC2, MCM6, MCM2, ABL1, EP300, CDKN1A, SMAD4, CCNB2, CDC20, SMAD2, TGFB1, RB1, CDC2, ORC4L, MAD2L1, PTTG1, SKP2, E2F3, GADD45A, BUB1B, CDC6, CCNH, GADD45G, CDC45L, CDKN2C, DBF4, CDK2, CDC7, CDC25A, MAD1L1, CCNE2, CDC25C, RBL1, CHEK1, SMAD3, CCNA1, GADD45B, ANAPC10, CCND1, ANAPC5, YWHAB, CDKN1B, BUB1, CDKN2A, TGFB3, ATR, YWHAE, CHEK2, PRK…
230	Purine metabolism	0.002	100	PDE8A, POLE4, AK7, POLD3, POLR2B, GUK1, PAICS, POLD2, PKM2, NME2, RRM1, NME1, NP, IMPDH2, AK1, POLR2K, POLR2A, HPRT1, POLD4, PAPSS2, APRT, DCK, POLR2D, PDE4B, ADCY7, DGUOK, GUCY1B3, ENTPD4, PDE6D, ADK, PDE2A, GMPR, NPR2, PDE4D, ADCY9, PDE4A, POLA1, PRIM1, ENPP1, PDE10A, PDE9A, POLE2, ENTPD3, PDE3A, FHIT, PDE4C, ADCY8, AMPD3, PDE1A, PRPS1, ATIC, POLE3, PAPSS1, ITPA, POLR2H, POLR1C, ADCY3, PPAT, EN…
4742	Taste transduction	0.002	15	TAS2R38, GNB1, ITPR3, PRKACB, PRKACA, SCNN1A, PRKX, SCNN1B, ACCN1, ADCY8, PDE1A, KCNB1, CACNA1A, GNAS, SCNN1G
20	Citrate cycle (TCA cycle)	0.003	22	OGDH, IDH1, ACO2, MDH1, SDHD, IDH3A, IDH3G, SDHB, PCK2, SUCLA2, FH, CS, MDH2, DLD, IDH2, ACLY, PDHB, DLAT, SUCLG2, hCG_1776980, SDHC, OGDHL
4930	Type II diabetes mellitus	0.003	28	PIK3R2, PKM2, PRKCZ, PRKCD, PIK3R3, MAPK9, SOCS2, PIK3CD, PIK3CA, MAPK10, IRS2, SOCS1, CACNA1D, CACNA1G, MAPK8, IKBKB, PIK3R1, MAPK1, PIK3CB, CACNA1A, FRAP1, SOCS4, INSR, PIK3R5, SOCS3, IRS1, CACNA1C, PRKCE
240	Pyrimidine metabolism	0.004	57	POLE4, DTYMK, POLD3, POLR2B, POLD2, TXNRD1, NME2, RRM1, DCTD, NME1, NP, TK1, TYMS, CTPS, POLR2K, UMPS, POLR2A, POLD4, UPP1, DCK, POLR2D, ENTPD4, TK2, DPYD, POLA1, PRIM1, CDA, POLE2, ENTPD3, POLE3, DUT, ITPA, POLR2H, POLR1C, ENTPD1, RRM2, UCK2, POLR2L, NME4, POLR2E, PRIM2, POLE, TYMP, CMPK1, POLR1D, NUDT2, POLR3K, CTPS2, RRM2B, POLR1B, AK3, PNPT1, CMPK2, NT5E, NME7, NT5C2, CANT1
380	Tryptophan metabolism	0.004	35	NFX1, METTL6, OGDH, WARS, HADH, ECHS1, HSD17B4, ALDH2, ALDH3A2, HSD17B10, CYP1B1, ALDH1A3, LCMT2, MAOB, AOX1, EHHADH, KMO, ACAT1, TDO2, WBSCR22, GCDH, HADHA, ALDH7A1, ALDH1B1, IDO1, CAT, MAOA, KYNU, WARS2, TRMT11, OGDHL, ACAT2, METTL2B, AADAT, INMT
3050	Proteasome	0.004	37	PSMB9, PSMB2, PSMB7, PSME1, PSMD8, PSMD2, PSMB1, PSMF1, PSMD1, PSMD13, PSMC4, PSMC3, PSMA5, PSMA2, PSMD3, PSMB3, PSMA3, PSMC6, PSMD7, PSME2, PSMB4, PSMD12, PSMB10, PSMD6, PSMA4, PSMB5, PSMA6, PSMB6, PSMB8, PSMC5, PSME3, PSMA1, PSME4, PSMD14, PSMA7, POMP, PSMC2
5218	Melanoma	0.004	49	RAF1, AKT2, EGFR, PIK3R2, BAD, CDH1, ARAF, PDGFRB, CDKN1A, NRAS, PIK3R3, PDGFRA, RB1, MET, E2F3, PIK3CD, KRAS, PIK3CA, FGF2, FGF13, FGF1, PDGFA, FGF7, FGF9, FGF5, CCND1, IGF1, CDKN2A, HGF, TP53, PIK3R1, MAPK1, PIK3CB, MAP2K2, MDM2, PDGFD, FGFR1, PDGFC, AKT3, CDK6, IGF1R, MITF, FGF11, PIK3R5, E2F2, FGF18, FGF10, PTEN, BRAF
190	Oxidative phosphorylation	0.006	79	ATP6V0D2, COX1, COX2, ND6, ATP6V1C2, PPA2, ATP6V0B, ATP6V0E1, COX6A1, ATP6V0C, CYC1, ATP6V1B2, COX8A, NDUFA5, UQCRQ, COX7A2, NDUFS3, COX6C, NDUFS5, UQCRC1, ATP6V1A, NDUFA6, SDHD, NDUFAB1, UQCR, COX7B, ATP5J, SDHB, NDUFA7, NDUFB7, ATP6V1C1, NDUFV2, ATP5J2, NDUFS8, NDUFS6, NDUFB6, NDUFB5, COX5A, COX17, COX7A1, NDUFB1, ATP5I, ATP5G3, NDUFV1, ATP5C1, UQCRFS1, NDUFA9, ATP5G1, UQCRB, NDUFS4, COX5B, NDU…
632	Benzoate degradation via CoA ligation	0.006	12	ECHS1, ARD1A, EHHADH, ACYP1, ACAT1, ACYP2, GCDH, HADHA, ACOT11, ACAT2, LCLAT1, YOD1
970	Aminoacyl-tRNA biosynthesis	0.006	21	WARS, EPRS, TARS, RARS, DARS, VARS, FARS2, IARS, MARS, FARSA, WARS2, TARS2, LARS, EARS2, TARSL2, PSTK, FARSB, RARS2, SARS, CARS, LARS2
4120	Ubiquitin mediated proteolysis	0.007	88	RFWD2, SAE1, VHL, TCEB2, UBE2L3, SKP1, UBA1, UBA2, UBE2D2, CUL3, CUL4A, UBE2N, TRIP12, UBE2A, UBE2K, UBE2S, TCEB1, CDC20, UBE2C, PIAS3, UBE2M, UBA7, DDB2, CUL5, SKP2, MID1, TRIM32, BRCA1, ANAPC10, HERC4, ANAPC5, UBE2I, UBR5, UBE2G2, UBA3, UBE2G1, FBXW11, ITCH, SOCS1, UBE2E3, CUL4B, BIRC3, UBE2D1, NEDD4L, WWP1, SMURF1, RCHY1, TRIM37, UBE3A, UBE3B, UBE4B, MDM2, UBE2J1, PIAS1, CDC27, RBX1, UBE2O, HE…
5222	Small cell lung cancer	0.007	69	ITGB1, FN1, PTK2, AKT2, PIK3R2, LAMC1, ITGA3, NFKBIA, CKS1B, LAMA4, LAMC2, ITGAV, MYC, RXRA, PIK3R3, TRAF4, PIAS3, RB1, SKP2, BCL2, E2F3, LAMA3, PIK3CD, CASP9, CDK2, TRAF5, PIK3CA, PTGS2, CCNE2, NOS3, FHIT, RARB, CCND1, CDKN1B, LAMB3, CHUK, RELA, LAMA5, BIRC3, MAX, IKBKB, TP53, LAMB1, COL4A2, COL4A1, PIK3R1, PIK3CB, LAMA2, CCNE1, COL4A6, BCL2L1, RXRB, ITGA6, LAMB2, PIAS1, LAMC3, TRAF3, AKT3, CDK6…
770	Pantothenate and CoA biosynthesis	0.008	10	BCAT2, DPYD, ENPP1, VNN1, PPCS, PANK4, ENPP3, BCAT1, PANK1, PANK2
3020	RNA polymerase	0.008	11	POLR2B, POLR2K, POLR2A, POLR2D, POLR2H, POLR1C, POLR2L, POLR2E, POLR1D, POLR3K, POLR1B
5012	Parkinson's disease	0.009	82	COX1, COX2, ND6, UBB, SLC25A5, UBE2L3, COX6A1, UBA1, CYC1, COX8A, NDUFA5, UCHL1, UQCRQ, COX7A2, NDUFS3, COX6C, NDUFS5, UQCRC1, NDUFA6, SDHD, NDUFAB1, UQCR, COX7B, ATP5J, SDHB, CASP3, NDUFA7, SLC25A4, NDUFB7, NDUFV2, NDUFS8, UBA7, NDUFS6, NDUFB6, NDUFB5, COX5A, CASP9, PPID, SNCA, COX7A1, SLC18A2, NDUFB1, ATP5G3, NDUFV1, VDAC3, ATP5C1, UQCRFS1, NDUFA9, ATP5G1, PINK1, UBE2G2, UQCRB, UBE2G1, NDUFS4, …
3022	Basal transcription factors	0.011	18	TAF10, TAF9, GTF2H1, GTF2H4, TAF12, TAF2, TAF5, GTF2I, GTF2A1L, GTF2H2, TAF1, GTF2IRD1, STON1, TAF7L, TAF9B, GTF2A1, TAF4B, GTF2A2
150	Androgen and estrogen metabolism	0.013	13	METTL6, STS, LCMT2, HSD11B2, SRD5A1, HSD11B1, ARSE, WBSCR22, UGT2B28, CYP11B2, TRMT11, METTL2B, ARSD
3420	Nucleotide excision repair	0.013	32	POLE4, POLD3, POLD2, PCNA, CUL4A, RPA1, RPA2, ERCC5, GTF2H1, LIG1, POLD4, RFC5, DDB2, GTF2H4, RFC2, ERCC1, RFC4, CCNH, RFC3, POLE2, POLE3, RFC1, CETN2, RPA3, CUL4B, CDK7, RAD23B, GTF2H2, POLE, RBX1, ERCC6, ERCC4
5215	Prostate cancer	0.014	66	CTNNB1, RAF1, HSP90AB1, AKT2, EGFR, PIK3R2, BAD, GSTP1, NFKBIA, ARAF, EP300, PDGFRB, CDKN1A, NRAS, FOXO1, PIK3R3, PDGFRA, RB1, BCL2, E2F3, PIK3CD, CASP9, KRAS, CDK2, CREB1, PIK3CA, SRD5A1, CCNE2, TCF7, PDGFA, FGFR2, CCND1, CDKN1B, IGF1, CHUK, NKX3-1, RELA, IKBKB, AR, TP53, HSP90AA1, PIK3R1, MAPK1, PIK3CB, CREB3L1, MAP2K2, CCNE1, FRAP1, HSP90B1, TCF7L2, MDM2, PDGFD, TCF7L1, LEF1, FGFR1, PDGFC, AKT…
563	Glycosylphosphatidylinositol(GPI)-anchor biosynthesis	0.015	17	PIGX, PIGW, PIGT, PIGF, PIGA, DPM2, PIGK, PIGO, PGAP1, PIGL, PIGB, PIGC, PIGV, PIGP, PIGY, PIGN, PIGM
3430	Mismatch repair	0.015	19	POLD3, POLD2, PCNA, RPA1, RPA2, MLH1, LIG1, POLD4, RFC5, RFC2, RFC4, RFC3, EXO1, RFC1, MSH2, RPA3, MSH3, MSH6, SSBP1
71	Fatty acid metabolism	0.017	34	ACADVL, HADH, ECHS1, HSD17B4, ALDH2, ACSL3, ACAA2, ALDH3A2, HSD17B10, ACSL4, ACADM, ALDH1A3, CPT1A, ACOX3, CPT2, EHHADH, ACAT1, ACADL, ADH1C, ACSL1, GCDH, HADHA, ADH5, ALDH7A1, ADH1B, ALDH1B1, DCI, CPT1B, ACOX1, PECI, ACAT2, ACSL5, ACADSB, CPT1C
5010	Alzheimer's disease	0.017	111	CASP8, COX1, COX2, APH1A, BAD, CALM3, CAPN1, LRP1, COX6A1, CYC1, COX8A, ITPR3, NDUFA5, UQCRQ, COX7A2, NDUFS3, COX6C, NDUFS5, UQCRC1, NDUFA6, SDHD, NDUFAB1, UQCR, COX7B, HSD17B10, ATP5J, PPP3CB, PPP3CA, FADD, APBB1, ITPR2, SDHB, CASP3, NDUFA7, NDUFB7, NDUFV2, NDUFS8, APOE, MME, LPL, NDUFS6, NDUFB6, NDUFB5, COX5A, ITPR1, PLCB4, CASP9, CDK5, SNCA, COX7A1, NOS3, ADAM17, RYR3, NDUFB1, CASP7, CALM2, AT…
5216	Thyroid cancer	0.02	22	CTNNB1, CDH1, MYC, RXRA, NRAS, KRAS, CCDC6, TCF7, PPARG, CCND1, TP53, MAPK1, MAP2K2, PAX8, RXRB, TCF7L2, TCF7L1, LEF1, TFG, TPM3, TPR, BRAF
983	Drug metabolism - other enzymes	0.026	20	LIPA, IMPDH2, TK1, GUSB, UMPS, HPRT1, UPP1, TPMT, TK2, DPYD, CDA, CYP3A4, ITPA, CES1, CES2, UCK2, UGT2B28, NAT1, TYMP, XDH
4115	p53 signaling pathway	0.026	59	RFWD2, CASP8, CCND3, SERPINE1, CCND2, CDKN1A, CCNB2, CASP3, CCNG2, CDC2, DDB2, GADD45A, CASP9, GADD45G, CDK2, PMAIP1, GTSE1, PPM1D, SERPINB5, CCNE2, CHEK1, GADD45B, EI24, BAX, CCND1, CCNG1, TNFRSF10B, IGF1, CDKN2A, RRM2, ATR, IGFBP3, CHEK2, TP53I3, TP53, BID, ATM, RCHY1, CCNE1, CCNB1, TSC2, FAS, MDM2, PERP, SESN1, STEAP3, RPRM, ZMAT3, LRDD, SIAH1, SESN2, RRM2B, CDK6, PTEN, MDM4, SESN3, THBS1, CYC…
5211	Renal cell carcinoma	0.027	49	PAK6, RAF1, PAK2, VHL, AKT2, RAC1, PIK3R2, TCEB2, RAP1B, EPAS1, HIF1A, SLC2A1, JUN, ARAF, EP300, RAP1A, NRAS, PIK3R3, TCEB1, ARNT2, FH, TGFB1, MET, PIK3CD, KRAS, PIK3CA, CDC42, PAK1, TGFB3, PTPN11, VEGFC, HGF, VEGFA, PIK3R1, MAPK1, PIK3CB, MAP2K2, FLCN, RBX1, EGLN3, AKT3, EGLN1, ETS1, PIK3R5, TGFB2, GAB1, SOS1, ARNT, BRAF
564	Glycerophospholipid metabolism	0.029	30	CDIPT, GNPAT, LYPLA2, GDE1, ARD1A, PLA2G2A, GPD1, PEMT, PPAP2A, PPAP2C, PLA2G4A, AGPAT2, PPAP2B, LYPLA1, GPD1L, PLA2G5, AGPAT6, GPAM, AGPAT3, GPD2, CDS1, ETNK1, DGKQ, PLD1, LCLAT1, DGKH, PLA2G12A, AGPAT4, CHPT1, CRLS1
360	Phenylalanine metabolism	0.038	13	TAT, GOT2, PRDX6, ARD1A, ALDH1A3, MAOB, AOC3, ALDH3B2, ALDH3B1, GOT1, MAOA, MIF, LCLAT1
5213	Endometrial cancer	0.041	38	CTNNB1, RAF1, CTNNA1, AKT2, EGFR, PIK3R2, BAD, CDH1, ARAF, MYC, MLH1, NRAS, PIK3R3, APC, PIK3CD, CASP9, KRAS, FOXO3, PIK3CA, TCF7, CTNNA2, CCND1, ELK1, TP53, PIK3R1, MAPK1, PIK3CB, MAP2K2, TCF7L2, TCF7L1, LEF1, AXIN2, AKT3, PIK3R5, SOS1, PDPK1, PTEN, BRAF
650	Butanoate metabolism	0.044	20	HADH, ECHS1, HSD17B4, ALDH2, ALDH3A2, HSD17B10, OXCT1, ALDH1A3, ALDH5A1, EHHADH, ACAT1, HMGCS1, HADHA, ALDH7A1, ABAT, ALDH1B1, ACSM3, PDHB, AACS, ACAT2
