# Supplementary material for: A cross-study gene set enrichment analysis identifies critical pathways in endometriosis
Source: Reprod Biol Endocrinol. 2009 Sep 8;7:94. doi: 10.1186/1477-7827-7-94 (PMC2752458; doi:10.1186/1477-7827-7-94)
Supplement: Additional file 2 — Table 6: Pathway analysis of peritoneal endometriosis data sets. The data provided represent the list of significant pathways identified by GSEA in the 2 peritoneal endometriosis data sets. [file 1477-7827-7-94-S2.xls]

## Sheet: Table 6
Table 6- Pathway analysis of peritoneal endometriosis data sets
Up-regulation pathway categories from GSEA in the peritoneal endometriosis patients compared to controls in the Eyster study
Pathway entry	pathway_names	P-value	Number of genes expressed in the pathways	included genes
350	Tyrosine metabolism	0	40	MYST4, ESCO1, HGD, NAT6, WBSCR22, PRMT6, GOT2, MAOB, METTL6, NAT5, HEMK1, ALDH1A3, ALDH3B1, ABP1, MIF, GSTZ1, PNMT, AOX1, ADH5, ADH1B, ADH1C, PRMT5, AOC3, TRMT11, LCMT1, MAOA, TPO, DDC, SH3GLB1, ARD1A, DCT, PNPLA3, COMT, ECH1, MYST3, GOT1, PRMT2, PRMT3, ADHFE1, ESCO2
380	Tryptophan metabolism	0	47	TPH2, KMO, AFMID, ECHS1, WBSCR22, PRMT6, CYP1A1, CYP1A2, ALDH1B1, MAOB, METTL6, ASMT, HEMK1, ALDH7A1, ALDH1A3, ABP1, ALDH9A1, HAAO, AOX1, ACAT1, HADHA, HADH, PRMT5, TDO2, AOC3, CYP1B1, GCDH, TRMT11, LCMT1, INMT, MAOA, WARS, KYNU, ACMSD, DDC, HSD17B10, INDOL1, ACAT2, AADAT, ALDH3A2, HSD17B4, OGDH, PRMT2, PRMT3, ALDH2, WARS2, EHHADH
590	Arachidonic acid metabolism	0	36	CYP4F3, ALOX12B, PLA2G6, GPX7, PTGDS, PTGES, GGT7, CBR3, PGDS, CYP2E1, LTA4H, CBR1, EPHX2, CYP2C8, PLA2G2A, PTGS1, CYP2C9, PLA2G5, PLA2G10, PTGIS, PTGS2, CYP2J2, LOC100137047-PLA2G4B, GGT1, ALOX5, PLA2G4A, ALOX12, GPX3, PLA2G12A, LTC4S, GPX1, GPX4, AKR1C3, TBXAS1, PLA2G2F, CYP2U1
591	Linoleic acid metabolism	0	15	CYP3A7, PLA2G6, CYP2E1, CYP2C8, PLA2G2A, CYP1A2, CYP2C9, PLA2G5, PLA2G10, CYP2J2, LOC100137047-PLA2G4B, ALOX5, PLA2G4A, PLA2G12A, PLA2G2F
592	alpha-Linolenic acid metabolism	0	11	PLA2G6, PLA2G2A, PLA2G5, PLA2G10, FADS2, LOC100137047-PLA2G4B, PLA2G4A, PLA2G12A, ACOX3, ACOX1, PLA2G2F
980	Metabolism of xenobiotics by cytochrome P450	0	38	CYP3A7, GSTA3, GSTM4, GSTO1, UGT2B7, CYP2E1, CYP1A1, GSTM5, MGST1, EPHX1, CYP2C8, CYP1A2, CYP2C9, GSTT2, ALDH1A3, ALDH3B1, MGST2, GSTZ1, GSTT1, ADH5, ADH1B, ADH1C, GSTA4, GSTM1, CYP1B1, UGT2A3, GSTA1, GSTK1, CYP2F1, AKR1C1, AKR1C4, MGST3, GSTM3, AKR1C3, AKR1C2, GSTA2, ADHFE1, GSTO2
982	Drug metabolism - cytochrome P450	0	39	CYP3A7, GSTA3, GSTM4, FMO4, GSTO1, UGT2B7, CYP2E1, GSTM5, MGST1, CYP2C8, CYP1A2, CYP2C9, FMO1, MAOB, GSTT2, ALDH1A3, ALDH3B1, MGST2, GSTZ1, GSTT1, AOX1, ADH5, CYP2D6, ADH1B, ADH1C, GSTA4, GSTM1, FMO5, UGT2A3, MAOA, GSTA1, GSTK1, MGST3, CYP2A7, GSTM3, GSTA2, ADHFE1, FMO2, GSTO2
1430	Cell Communication	0	79	COL5A1, VWF, KRT71, GJA3, KRT79, LAMA5, FN1, KRT75, COMP, ACTB, DSC3, COL6A2, KRT28, THBS2, PRPH, KRT37, GJA4, KRT78, LAMA4, TNN, GJD4, TNXB, VTN, GJB1, COL4A2, RELN, COL6A3, ITGB4, NES, LAMB2, KRT81, LAMA3, KRT31, LAMC2, THBS4, DSG2, COL1A1, CHAD, COL4A1, SPP1, KRT83, GJA1, COL6A1, COL3A1, ITGA6, GJC1, LAMC1, LAMC3, LMNB1, COL5A2, COL11A1, DES, KRT18, LAMB1, GJD3, KRT8, ACTG1, KRT33B, KRT76, COL…
2010	ABC transporters - General	0	33	ABCC9, ABCB7, ABCA2, ABCB6, ABCC3, ABCC5, ABCB8, ABCC10, ABCA7, ABCC8, ABCB1, ABCB5, ABCD1, TAP2, ABCA6, ABCB10, ABCC4, TAP1, ABCG2, CFTR, ABCB4, ABCG4, ABCD3, ABCC11, ABCC12, ABCA1, ABCB9, ABCD4, ABCA5, ABCA9, ABCC6, ABCA10, ABCB11
3320	PPAR signaling pathway	0	43	ACSL6, PLIN, SCD, ACSL4, CYP8B1, ACSL5, CPT2, PPARD, SLC27A1, ACSL1, ACADL, CD36, ACAA1, RXRG, ILK, FABP3, CYP27A1, HMGCS2, PPARG, FABP6, ACOX2, CPT1B, SLC27A5, FADS2, SLC27A4, CPT1A, PPARA, PCK2, ACOX3, DBI, FABP5, FABP4, LPL, ACOX1, ADIPOQ, PLTP, ACSL3, NR1H3, SORBS1, PDPK1, CPT1C, SCP2, EHHADH
4010	MAPK signaling pathway	0	194	FGF6, FGF4, DUSP16, MAX, ACVR1C, CRK, NTF3, CACNG7, RAPGEF2, PDGFRA, FGF8, MAPK8IP3, TAOK1, CACNG3, MAP3K4, MAPK13, MAPKAPK5, DUSP14, MAP3K5, CACNA2D2, FLNB, NF1, PLA2G6, IKBKG, FGF18, DAXX, RPS6KA5, ECSIT, ZAK, FGF7, PPM1B, RPS6KA4, CACNA1F, CRKL, CHP, GNG12, RAP1B, MAP3K7IP2, ACVR1B, FGF11, MAP3K8, FGF9, NR4A1, HSPA1L, CACNA2D1, HRAS, FGF2, MYC, FGFR4, CACNG1, CDC42, DUSP2, GADD45A, MAPK14, MAP…
4020	Calcium signaling pathway	0	112	RYR3, GRIN2A, PDE1C, RYR2, P2RX6, PDGFRA, CAMK2A, ADCY2, ERBB4, HTR2C, CAMK2B, NOS1, CCKAR, CAMK2D, CACNA1F, CHP, PLCB4, PDE1A, P2RX2, CALM1, PTAFR, BST1, TBXA2R, SLC25A5, VDAC1, ATP2B1, HTR6, ERBB2, PLCG2, TNNC1, PLN, GNA11, GRPR, TACR1, NOS3, AGTR1, CYSLTR1, CD38, PLCE1, PPP3CC, HTR2A, ITPR3, CACNA1D, CHRM3, PPP3CA, P2RX1, P2RX4, PPP3CB, PRKCB, EDNRA, HTR2B, PHKB, TRPC1, P2RX3, EDNRB, ATP2A3, H…
4060	Cytokine-cytokine receptor interaction	0	159	ACVR2A, FLT1, IL4R, CCL19, CCL21, CCL26, PDGFRA, KITLG, CXCR4, TNFRSF10B, VEGFA, TNFRSF10D, TNFSF13, IL18RAP, TNFRSF21, TNFRSF19, PRLR, CCR10, XCL1, CCR7, TNFRSF12A, IFNA7, ACVR1B, IFNA2, PLEKHO2, CCR1, CCL17, IL18, IFNGR1, INHBA, GH1, CCL4, LTBR, IL8RB, NGFR, BMP2, IL1R1, IL1A, TNFRSF1B, PPBP, IL6ST, CSF3R, CSF2RB, IL12B, EPOR, AMH, EGF, LIF, LIFR, CCL15, BMPR1A, IL10RA, FLT3, IL12RB1, TNFSF9, I…
4080	Neuroactive ligand-receptor interaction	0	145	GHRHR, GRIN2A, TAAR6, GRIA3, GRIN2B, P2RX6, GRIA4, MTNR1A, P2RY6, HTR2C, P2RY11, HCRTR1, NPFFR1, SSTR5, GALR3, CCKAR, PRLR, GABRP, S1PR4, NPBWR1, HTR1A, LPAR3, GLP1R, HTR1D, GABRB3, GRIN3A, P2RX2, PTAFR, P2RY14, ADCYAP1R1, TBXA2R, LTB4R, GH1, MC3R, DRD4, AVPR2, OPRM1, HTR6, CALCRL, CTSG, GABRR1, FSHR, GRPR, TACR1, GABRB1, AGTR1, AGTR2, GZMA, CYSLTR1, GABRA3, HTR2A, TSHR, PTHR1, DRD3, SCTR, CHRM3,…
4510	Focal adhesion	0	157	ITGA9, PIK3R3, COL5A1, VWF, PIK3CA, MYL9, PGF, CRK, FLT1, LAMA5, PDGFRA, FN1, FARP2, COMP, VEGFA, ITGA7, FLNB, DIAPH1, ACTB, PAK3, CAV1, SRC, MYLC2PL, CRKL, TLN2, PARVA, RAP1B, COL6A2, SHC3, HRAS, CDC42, THBS2, ERBB2, ACTN3, ITGB3, ITGA4, BIRC3, EGF, VCL, MAP2K1, LAMA4, TNN, MAPK9, BIRC2, ILK, VEGFC, VEGFB, RAPGEF1, SHC1, TNXB, PTEN, VTN, COL4A2, RELN, ITGA5, PDGFA, PRKCB, COL6A3, ITGB4, MYL2, IT…
4512	ECM-receptor interaction	0	68	ITGA9, COL5A1, VWF, FNDC5, SDC3, LAMA5, FN1, SV2B, SV2A, ITGA7, COL6A2, SDC2, THBS2, DAG1, ITGB3, CD36, ITGA4, LAMA4, TNN, TNXB, VTN, COL4A2, RELN, ITGA5, COL6A3, ITGB4, ITGA1, CD47, LAMB2, LAMA3, LAMC2, THBS4, COL1A1, CHAD, COL4A1, SPP1, FNDC4, ITGB1, COL6A1, COL3A1, ITGA6, ITGA2, ITGA3, LAMC1, LAMC3, COL5A2, ITGAV, COL11A1, FNDC1, LAMB1, ITGA10, GP1BB, ITGB8, ITGA8, COL1A2, CD44, TNR, HSPG2, HM…
4514	Cell adhesion molecules (CAMs)	0	96	ITGA9, CD8B, PECAM1, ICOSLG, CLDN4, SDC3, HLA-DRB3, NFASC, NLGN2, CLDN5, CLDN15, SELE, L1CAM, ITGAM, SDC2, CD8A, ITGA4, SELP, CD28, CD34, CD86, HLA-DMB, GLG1, PDCD1, CNTNAP1, HLA-DOB, CD6, HLA-DMA, CDH3, PVR, CD40LG, ICAM3, CDH5, CD58, PTPRF, ALCAM, CNTN1, CLDN18, MPZ, HLA-G, CD99, VCAN, HLA-E, ITGB1, ITGB2, JAM2, ITGA6, NRXN3, ITGAL, ICAM1, F11R, PVRL3, NLGN3, NRCAM, CD226, CD40, NRXN1, ITGAV, C…
4610	Complement and coagulation cascades	0	44	C4BPA, PROC, VWF, CR1, CD59, F3, THBD, KLKB1, F7, C1R, SERPINE1, F8, F13A1, F12, C5, SERPINA5, C6, PLAU, C1QB, MASP2, CFI, C2, F10, TFPI, CD55, C3, CFH, C7, SERPING1, CFB, C4A, BDKRB2, CD46, PLG, PROS1, C1QA, C1QC, FGA, F9, BDKRB1, PLAT, CFD, C1S, C4BPB
4620	Toll-like receptor signaling pathway	0	73	TLR4, PIK3R3, PIK3CA, TLR8, LY96, MAPK13, TLR2, TICAM1, IKBKG, IRF7, TRAF3, TOLLIP, TLR1, MAP3K7IP2, IFNA7, IFNA2, TIRAP, MAP3K8, CCL4, MAPK14, MAP2K4, TLR9, NFKB1, IL12B, IRAK4, MAP2K1, CD86, MAPK9, MAP2K6, IRF5, MYD88, TRAF6, TLR3, TNF, CXCL10, IL6, FADD, IRF3, RELA, IKBKE, SPP1, PIK3R2, MAP2K3, IL8, IRAK1, CHUK, TICAM2, MAPK10, STAT1, CD40, AKT3, TLR6, IKBKB, RIPK1, PIK3CD, FOS, PIK3CB, RAC1, …
4640	Hematopoietic cell lineage	0	58	CD8B, TFRC, CR1, IL4R, HLA-DRB3, KITLG, CD59, ITGAM, CD1D, CD8A, FCER2, ANPEP, IL1R1, CD1C, IL1A, ITGB3, CSF3R, CD36, EPOR, ITGA4, CD38, CD34, FLT3, IL11RA, TNF, CSF3, IL6, CD3G, CD7, KIT, ITGA5, MS4A1, IL1R2, ITGA1, CD3D, FCGR1A, CD55, CD1E, ITGA6, ITGA2, ITGA3, MME, CD9, IL2RA, TPO, GYPA, CD37, GP1BB, EPO, CSF1R, THPO, IL4, CD44, CD33, CD2, IL7R, HLA-DRB1, IL6R
4920	Adipocytokine signaling pathway	0	50	ACSL6, PRKAA1, PRKAB1, ACSL4, IKBKG, ACSL5, ACACB, CPT2, ADIPOR1, ACSL1, TRADD, TNFRSF1B, NFKB1, CD36, CAMKK1, JAK3, MAPK9, RXRG, PRKAG1, TNF, CPT1B, PRKAG2, RELA, CHUK, CPT1A, PPARA, MAPK10, PCK2, AKT3, JAK1, IKBKB, G6PC, IRS2, JAK2, PTPN11, ADIPOQ, LEPR, PRKAA2, ACSL3, NFKBIE, NFKBIA, TRAF2, FRAP1, CPT1C, ADIPOR2, AKT2, NFKBIB, LEP, PRKCQ, IRS1
4940	Type I diabetes mellitus	0	29	HLA-DRB3, IL1A, IL12B, GAD1, CD28, CD86, HLA-DMB, TNF, HLA-DOB, HLA-DMA, FAS, INS, HLA-G, HLA-E, HSPD1, CPE, FASLG, HLA-A, GZMB, HLA-F, HLA-DPB1, HLA-DQA1, HLA-DRB1, HLA-C, PTPRN2, ICA1, HLA-DPA1, HLA-DOA, HLA-DQA2
5010	Alzheimer's disease	0	19	NCSTN, APP, SNCA, PSEN1, APBB1, BACE1, NAE1, CASP7, TNF, C1QB, BACE2, MME, GSK3B, C1QA, C1QC, HSD17B10, LPL, GAPDH, MAPT
5130	Pathogenic Escherichia coli infection - EHEC	0	35	TLR4, LY96, EZR, TUBA1A, NCK2, ACTB, WASL, CDC42, YWHAZ, NCK1, TUBB2A, FYN, CTTN, TUBB2C, TUBB6, TUBB, ITGB1, ARPC5L, TUBAL3, HCLS1, CDH1, KRT18, OCLN, TUBB2B, RHOA, ACTG1, YWHAQ, NCL, TUBB1, ARHGEF2, TUBA1C, CTNNB1, CLDN1, PRKCA, WAS
5131	Pathogenic Escherichia coli infection - EPEC	0	35	TLR4, LY96, EZR, TUBA1A, NCK2, ACTB, WASL, CDC42, YWHAZ, NCK1, TUBB2A, FYN, CTTN, TUBB2C, TUBB6, TUBB, ITGB1, ARPC5L, TUBAL3, HCLS1, CDH1, KRT18, OCLN, TUBB2B, RHOA, ACTG1, YWHAQ, NCL, TUBB1, ARHGEF2, TUBA1C, CTNNB1, CLDN1, PRKCA, WAS
5218	Melanoma	0	51	PIK3R3, FGF6, FGF4, MDM2, PIK3CA, CDK6, PDGFRA, FGF8, FGF18, FGF7, MITF, FGF11, FGF9, HRAS, E2F2, FGF2, RB1, CDK4, TP53, EGF, MAP2K1, CDKN1A, PTEN, PDGFA, FGF1, FGFR1, PDGFC, E2F1, KRAS, PIK3R2, BAD, PDGFD, IGF1R, HGF, AKT3, BRAF, FGF12, PIK3CD, RAF1, CDH1, PIK3CB, MAPK3, ARAF, PIK3R5, IGF1, MAP2K2, PIK3R1, MAPK1, AKT2, EGFR, FGF5
5310	Asthma	0	16	HLA-DRB3, HLA-DMB, TNF, HLA-DOB, FCER1A, HLA-DMA, CD40LG, CD40, CCL11, IL4, HLA-DPB1, HLA-DQA1, HLA-DRB1, HLA-DPA1, HLA-DOA, HLA-DQA2
5320	Autoimmune thyroid disease	0	27	HLA-DRB3, IFNA7, IFNA2, CD28, TSHR, CD86, HLA-DMB, HLA-DOB, HLA-DMA, FAS, CD40LG, HLA-G, HLA-E, CD40, TPO, FASLG, HLA-A, GZMB, HLA-F, IL4, HLA-DPB1, HLA-DQA1, HLA-DRB1, HLA-C, HLA-DPA1, HLA-DOA, HLA-DQA2
5322	Systemic lupus erythematosus	0	43	GRIN2A, GRIN2B, H2AFJ, HLA-DRB3, FCGR3A, C1R, CTSG, ACTN3, FCGR2C, C5, TRIM21, C6, CD28, CD86, HLA-DMB, TNF, HLA-DOB, C1QB, HLA-DMA, CD40LG, C2, FCGR1A, ACTN1, SNRPD3, SSB, C3, C7, C4A, CD40, C1QA, C1QC, H3F3A, HLA-DPB1, SNRPB, H2AFY, HLA-DQA1, HLA-DRB1, ACTN2, HLA-DPA1, HLA-DOA, ACTN4, C1S, HLA-DQA2
5330	Allograft rejection	0	25	HLA-DRB3, IL12B, CD28, CD86, HLA-DMB, TNF, HLA-DOB, HLA-DMA, FAS, CD40LG, HLA-G, HLA-E, CD40, FASLG, HLA-A, GZMB, HLA-F, IL4, HLA-DPB1, HLA-DQA1, HLA-DRB1, HLA-C, HLA-DPA1, HLA-DOA, HLA-DQA2
5340	Primary immunodeficiency	0	21	CD8B, IGLL1, IKBKG, RFXANK, RFX5, CD8A, AIRE, CD79A, JAK3, CIITA, TAP2, ADA, UNG, CD40LG, CD3D, CD40, TAP1, ZAP70, IL7R, DCLRE1C, PTPRC
4612	Antigen processing and presentation	0.002	51	CD8B, KIR3DL2, HLA-DRB3, HSPA4, RFXANK, KLRC1, RFX5, IFNA7, IFNA2, HSPA1L, CD8A, CREB1, KLRD1, HLA-DMB, CIITA, TAP2, HSPA2, HLA-DOB, NFYB, HLA-DMA, HLA-G, PSME1, HLA-E, HSPA8, CTSL1, LGMN, HSP90AA1, HLA-A, TAP1, B2M, CD74, CALR, HLA-F, NFYC, HLA-DPB1, KLRC3, PSME2, PDIA3, HSPA1A, IFI30, HLA-DQA1, HLA-DRB1, HLA-C, HLA-DPA1, CANX, CTSS, HSPA5, HLA-DOA, HSPA1B, CTSB, HLA-DQA2
5332	Graft-versus-host disease	0.002	26	KIR3DL2, HLA-DRB3, KLRC1, IL1A, KLRD1, CD28, CD86, HLA-DMB, TNF, HLA-DOB, IL6, HLA-DMA, FAS, HLA-G, HLA-E, FASLG, HLA-A, GZMB, HLA-F, HLA-DPB1, HLA-DQA1, HLA-DRB1, HLA-C, HLA-DPA1, HLA-DOA, HLA-DQA2
4730	Long-term depression	0.003	56	GRIA3, PLA2G6, NOS1, GNA13, PLCB4, GNAZ, HRAS, LYN, NPR2, PLA2G2A, PPP2CA, PPP2R2A, GNA11, NOS3, MAP2K1, ITPR3, PLA2G5, PLA2G10, PRKCB, NPR1, PRKG2, GUCY1A3, CACNA1A, KRAS, GNAS, IGF1R, PPP2R2C, LOC100137047-PLA2G4B, GNA12, PLA2G4A, ITPR1, ITPR2, GNAI1, PLA2G12A, GRIA1, GRID2, BRAF, RAF1, GUCY1A2, MAPK3, PPP2CB, GNAI3, ARAF, PPP2R1B, IGF1, GNAQ, GNAI2, PLCB2, PPP2R2B, PPP2R1A, PLCB1, MAP2K2, MAPK…
4912	GnRH signaling pathway	0.003	72	PLD1, ADCY6, CAMK2A, ADCY2, MAP3K4, MAPK13, PLD2, PLA2G6, SRC, CAMK2B, CAMK2D, CACNA1F, PLCB4, CALM1, PRKCD, HRAS, CDC42, MAPK14, MAP2K4, PLA2G2A, GNA11, MAP3K2, MAP2K1, ITPR3, PLA2G5, MAPK9, CACNA1D, MAP2K6, PLA2G10, PRKCB, SOS1, MMP14, KRAS, GNAS, PRKX, MAP3K3, MAP2K3, GRB2, LOC100137047-PLA2G4B, MAPK10, PLA2G4A, ITPR1, PRKACG, ITPR2, ADCY3, PLA2G12A, PTK2B, ADCY5, RAF1, CAMK2G, PRKACB, MAPK3, …
4916	Melanogenesis	0.003	77	CREB3L4, WNT2B, WNT7B, WNT3A, WNT4, FZD6, ADCY6, FZD7, KITLG, CAMK2A, ADCY2, CREB3L1, CAMK2B, CAMK2D, FZD5, PLCB4, LEF1, MITF, CALM1, WNT2, HRAS, EDN1, WNT5A, CREB1, DVL3, FZD4, MAP2K1, EP300, CREB3, KIT, PRKCB, TCF7, MC1R, EDNRB, KRAS, GNAS, TCF7L1, PRKX, WNT5B, WNT7A, DVL2, WNT6, PRKACG, WNT1, GNAI1, ADCY3, WNT9A, CREB3L2, ADCY5, GSK3B, RAF1, CAMK2G, FZD3, CREBBP, PRKACB, MAPK3, FZD8, GNAI3, DC…
641	3-Chloroacrylic acid degradation	0.004	10	ALDH1B1, ALDH7A1, ALDH1A3, ALDH9A1, ADH5, ADH1B, ADH1C, ALDH3A2, ADHFE1, ALDH2
4530	Tight junction	0.006	103	PPM1J, MYL9, CLDN4, EPB41L1, EPB41L3, CLDN5, EPB41L2, CASK, EXOC3, ACTB, SRC, MPP5, ZAK, MYLC2PL, CLDN15, TJP2, VAPA, RAB3B, TJAP1, AMOTL1, PRKCD, HRAS, CDC42, PPP2R4, CDK4, CSDA, ACTN3, CSNK2A2, PPP2CA, PPP2R2A, ASH1L, EPB41, MYH10, MAGI3, PTEN, PRKCB, CSNK2B, MYL2, RAB13, LLGL2, PRKCZ, CLDN18, YES1, CTTN, KRAS, ACTN1, TJP1, MRCL3, MYLPF, RRAS, JAM2, PPP2R2C, F11R, INADL, MYH14, PRKCE, HCLS1, MY…
4670	Leukocyte transendothelial migration	0.008	91	PIK3R3, PECAM1, PIK3CA, MYL9, CLDN4, EZR, CLDN5, MAPK13, CXCR4, ACTB, MYLC2PL, CLDN15, RAP1B, ITGAM, MMP9, CDC42, MAPK14, ACTN3, PLCG2, NCF1, ITGA4, VCL, RAPGEF3, CTNND1, PRKCB, MYL2, CDH5, VASP, CLDN18, ACTN1, BCAR1, CD99, MRCL3, MYLPF, CXCL12, PIK3R2, ITGB1, NCF4, ITGB2, JAM2, ITGAL, ICAM1, F11R, GNAI1, PTK2, RAPGEF4, CTNNA2, PTK2B, CYBB, PIK3CD, GRLF1, OCLN, PIK3CB, RAC1, TXK, CLDN3, CLDN23, M…
4810	Regulation of actin cytoskeleton	0.009	154	ITGA9, PIK3R3, FGF6, FGF4, APC, PIK3CA, MYL9, CRK, PPP1R12B, PDGFRA, FGF8, FN1, PIP5K3, ARHGEF4, EZR, ITGA7, DIAPH1, ACTB, PAK3, FGF18, ARHGEF12, FGF7, MYLC2PL, FGD3, CRKL, SSH3, GNA13, GNG12, FGF11, FGF9, ARHGEF6, WASL, HRAS, ITGAM, FGF2, FGFR4, CDC42, ITGAE, IQGAP1, ACTN3, ITGB3, NCKAP1L, ITGAX, ITGA4, WASF1, EGF, VCL, MAP2K1, MYH10, CHRM3, ARPC2, IQGAP2, ITGA5, PDGFA, ITGB4, FGF1, MYL2, FGFR1,…
120	Bile acid biosynthesis	0.012	23	SRD5A1, SOAT2, ACAA2, CEL, ALDH1B1, SRD5A2, ACAA1, ALDH7A1, ALDH1A3, ALDH9A1, CYP27A1, ADH5, ADH1B, ADH1C, SOAT1, SLC27A5, ACAD9, LIPA, AKR1C4, HADHB, ALDH3A2, ADHFE1, ALDH2
564	Glycerophospholipid metabolism	0.013	55	MYST4, ESCO1, DGKH, PLD1, AGPAT4, PEMT, PLD2, NAT6, PCYT1B, PLA2G6, LYPLA2, GNPAT, PCYT1A, PISD, CHKB, LYPLA3, ETNK2, PTDSS1, GPD1L, DGKD, PLA2G2A, NAT5, PLA2G5, CDS1, PLA2G10, GDE1, LOC100137047-PLA2G4B, AGPAT2, CHPT1, PLA2G4A, LYPLA1, ETNK1, CHKA, PLA2G12A, AGPAT3, GPD2, PPAP2B, LCAT, SH3GLB1, CDIPT, ARD1A, AGPAT1, PNPLA3, DGKB, PPAP2A, CHAT, MYST3, CDS2, AGPAT6, DGKG, PLA2G2F, CRLS1, PHOSPHO1,…
624	1- and 2-Methylnaphthalene degradation	0.013	14	MYST4, ESCO1, NAT6, NAT5, ADH5, ADH1B, ADH1C, ACAD9, SH3GLB1, ARD1A, PNPLA3, MYST3, ADHFE1, ESCO2
4370	VEGF signaling pathway	0.017	55	PIK3R3, PIK3CA, MAPK13, VEGFA, SH2D2A, PLA2G6, SRC, CHP, NFAT5, HRAS, CDC42, MAPK14, NFATC4, PLA2G2A, PLCG2, NOS3, MAP2K1, PPP3CC, PLA2G5, PPP3CA, CASP9, PLA2G10, PPP3CB, PRKCB, KRAS, PIK3R2, BAD, MAPKAPK3, PTGS2, LOC100137047-PLA2G4B, PLA2G4A, PPP3R1, AKT3, PTK2, PLA2G12A, NFATC2, NFATC3, PIK3CD, RAF1, NFATC1, PIK3CB, RAC1, MAPK3, HSPB1, PIK3R5, RAC2, PXN, MAP2K2, PIK3R1, MAPK1, PRKCA, AKT2, PLA…
4664	Fc epsilon RI signaling pathway	0.017	54	PIK3R3, PIK3CA, MAPK13, PLA2G6, LAT, PRKCD, HRAS, LYN, GAB2, SYK, MAPK14, MAP2K4, PLA2G2A, PLCG2, MAP2K1, PLA2G5, MAPK9, MAP2K6, LCP2, PLA2G10, TNF, FCER1A, PRKCB, SOS1, FYN, KRAS, PIK3R2, MAP2K3, INPP5D, GRB2, LOC100137047-PLA2G4B, MAPK10, PLA2G4A, PRKCE, AKT3, PLA2G12A, PIK3CD, RAF1, PIK3CB, RAC1, MAPK3, PIK3R5, IL4, RAC2, SOS2, VAV2, MAP2K2, PIK3R1, MAPK1, PRKCA, AKT2, PLA2G2F, PLCG1, MAPK11
4660	T cell receptor signaling pathway	0.02	69	PIK3R3, CD8B, PIK3CA, NCK2, PAK3, IKBKG, LAT, CHP, NFAT5, MAP3K8, HRAS, CDC42, NFATC4, CD8A, CDK4, NFKB1, CD247, CD28, MALT1, PPP3CC, PPP3CA, LCP2, PDCD1, TNF, PPP3CB, CD3G, NCK1, PTPN6, CD40LG, SOS1, FYN, CD3D, KRAS, PIK3R2, GRB2, CHUK, PPP3R1, AKT3, TEC, MAP3K14, CBLB, NFATC2, IKBKB, NFATC3, PIK3CD, PAK6, NFATC1, FOS, PIK3CB, RHOA, ZAP70, PIK3R5, IL4, NFKBIE, RASGRP1, CBLC, NFKBIA, SOS2, CARD11…
5214	Glioma	0.02	49	PIK3R3, MDM2, PIK3CA, CDK6, PDGFRA, CAMK2A, CAMK2B, CAMK2D, CALM1, SHC3, HRAS, E2F2, RB1, CDK4, PLCG2, TP53, EGF, MAP2K1, CDKN1A, SHC1, PTEN, PDGFA, PRKCB, SOS1, E2F1, KRAS, PIK3R2, IGF1R, GRB2, AKT3, BRAF, PIK3CD, RAF1, CAMK2G, PIK3CB, MAPK3, ARAF, PIK3R5, IGF1, SOS2, FRAP1, MAP2K2, PIK3R1, MAPK1, PRKCA, AKT2, CALM2, EGFR, PLCG1
530	Aminosugars metabolism	0.021	20	CTBS, UAP1, GFPT2, GNPDA2, GNPNAT1, HEXA, GFPT1, MTMR2, HK1, HEXB, NPL, CHIT1, RENBP, CYB5R1, NANS, LHPP, CMAS, CYB5R3, CHIA, PHPT1
4630	Jak-STAT signaling pathway	0.021	92	PIK3R3, PIAS1, PIK3CA, SOCS4, IL4R, SPRY3, SOCS1, SOCS5, STAM2, CISH, PRLR, STAT5B, IFNA7, IFNA2, IFNGR1, GH1, MYC, STAT4, PIM1, IL6ST, CSF3R, CSF2RB, IL12B, IRF9, EPOR, LIF, LIFR, IL10RA, EP300, IL12RB1, JAK3, IL24, CLCF1, IL15RA, IL11RA, SOCS2, PRL, IL23A, CSF3, IL6, PTPN6, IL23R, SOS1, MPL, IFNGR2, PIK3R2, GRB2, STAM, IL21R, CNTFR, STAT1, OSMR, AKT3, CBLB, IL28RA, JAK1, IL2RA, SPRED2, TPO, PIK…
4540	Gap junction	0.023	66	ADCY6, PDGFRA, ADCY2, TUBA1A, HTR2C, SRC, PLCB4, HRAS, NPR2, GNA11, EGF, MAP3K2, MAP2K1, HTR2A, ITPR3, CSNK1D, PDGFA, PRKCB, NPR1, DRD2, HTR2B, PDGFC, TUBB2A, PRKG2, SOS1, GUCY1A3, KRAS, TJP1, TUBB2C, TUBB6, GNAS, TUBB, PRKX, GJA1, PDGFD, GRB2, TUBAL3, CDC2, ITPR1, PRKACG, ITPR2, GNAI1, ADCY3, MAP2K5, ADCY5, RAF1, GUCY1A2, TUBB2B, PRKACB, MAPK3, GNAI3, ADCY9, GNAQ, GNAI2, MAPK7, PLCB2, TUBB1, SOS…
4740	Olfactory transduction	0.031	71	OR5AP2, PDE1C, OR8G1, OR52A1, CAMK2A, OR52H1, OR4D1, OR1D2, OR2H2, OR2T12, CAMK2B, OR1D5, CAMK2D, OR1Q1, OR8G2, CALM1, OR4C6, PRKG2, CNGA4, OR2V2, OR11A1, PRKX, CLCA4, OR1J2, PRKACG, ADCY3, OR1C1, CAMK2G, PRKACB, CNGB1, GUCA1C, OR8D2, OR8D1, OR10A2, OR1E2, OR1G1, OR10H3, OR5I1, OR2L2, CLCA1, OR2F1, OR7C2, OR10C1, OR5V1, OR2W1, OR52L1, OR2AE1, OR1B1, OR52K1, OR10G3, OR1L1, OR4D2, OR8B4, OR6M1, OR9…
565	Ether lipid metabolism	0.033	23	PLD1, AGPAT4, PLD2, PLA2G6, PAFAH1B3, ENPP2, PLA2G2A, PLA2G5, PLA2G10, LOC100137047-PLA2G4B, AGPAT2, CHPT1, PLA2G4A, PAFAH1B2, PLA2G12A, AGPAT3, PPAP2B, AGPAT1, PPAP2A, PAFAH1B1, AGPAT6, PLA2G2F, AGPS
5212	Pancreatic cancer	0.038	61	PIK3R3, SMAD4, PIK3CA, RALGDS, CDK6, PGF, ACVR1C, PLD1, VEGFA, IKBKG, SMAD3, ACVR1B, ARHGEF6, E2F2, CDC42, RB1, RALBP1, ERBB2, CDK4, NFKB1, TP53, EGF, MAP2K1, MAPK9, VEGFC, VEGFB, CASP9, SMAD2, TGFB1, BRCA2, E2F1, KRAS, RELA, TGFBR1, PIK3R2, BAD, CHUK, MAPK10, RALB, STAT1, AKT3, TGFB2, TGFBR2, BRAF, JAK1, IKBKB, RAD51, PIK3CD, RAF1, PIK3CB, RAC1, MAPK3, ARAF, PIK3R5, BCL2L1, RAC2, TGFB3, PIK3R1, …
71	Fatty acid metabolism	0.039	38	ACSL6, ACSL4, ECHS1, ACSL5, CPT2, ACSL1, ACAA2, ALDH1B1, ACADL, ACAA1, ALDH7A1, ALDH1A3, ALDH9A1, CPT1B, DCI, ACADS, ACAT1, ADH5, HADHA, ADH1B, ADH1C, PECI, HADH, ACADVL, CPT1A, GCDH, ACOX3, HSD17B10, ACOX1, HADHB, ACSL3, ACAT2, ALDH3A2, HSD17B4, CPT1C, ADHFE1, ALDH2, EHHADH
360	Phenylalanine metabolism	0.039	21	MYST4, ESCO1, NAT6, GOT2, MAOB, NAT5, ALDH1A3, ALDH3B1, ABP1, MIF, AOC3, PRDX6, LPO, MAOA, DDC, SH3GLB1, ARD1A, PNPLA3, MYST3, GOT1, ESCO2
604	Glycosphingolipid biosynthesis - ganglioseries	0.041	12	B3GALT4, ST6GALNAC4, HEXA, ST6GALNAC5, HEXB, SLC33A1, ST3GAL5, ST3GAL1, ST6GALNAC3, ST6GALNAC6, ST8SIA1, GLB1
903	Limonene and pinene degradation	0.047	20	MYST4, ESCO1, NAT6, ECHS1, YOD1, CYP2C9, ALDH1B1, NAT5, ALDH7A1, ALDH1A3, ALDH9A1, HADHA, SH3GLB1, ARD1A, PNPLA3, MYST3, ALDH3A2, ALDH2, EHHADH, ESCO2
Down-regulation pathway categories from GSEA in the peritoneal endometriosis patients compared to controls in the Eyster study
Pathway entry	pathway_names	P-value	Number of genes expressed in the pathways	included genes
563	Glycosylphosphatidylinositol(GPI)-anchor biosynthesis	0.008	20	PIGW, PIGA, PIGF, PIGL, PIGC, PIGQ, PGAP1, PIGM, PIGN, PIGY, PIGB, DPM2, PIGH, PIGT, PIGP, PIGO, PIGS, PIGX, PIGK, PIGU
450	Selenoamino acid metabolism	0.017	22	PAPSS2, WBSCR22, MAT2B, PRMT6, GGT7, AHCYL1, CBS, METTL6, MAT1A, HEMK1, SEPHS1, SEPHS2, PRMT5, GGT1, TRMT11, PAPSS1, MARS, LCMT1, AHCYL2, PRMT2, PRMT3, MARS2
3420	Nucleotide excision repair	0.017	33	POLE3, CCNH, XPC, POLD3, RPA3, ERCC1, RFC3, ERCC3, LIG1, GTF2H1, POLD2, ERCC8, ERCC4, MNAT1, ERCC5, GTF2H3, PCNA, GTF2H4, GTF2H2, POLE2, POLE, CUL4B, CDK7, RFC4, CUL4A, RFC2, POLD4, RPA4, CETN2, RBX1, POLE4, RFC1, GTF2H5
3450	Non-homologous end-joining	0.017	10	POLL, XRCC4, MRE11A, RAD50, FEN1, NHEJ1, XRCC5, XRCC6, PRKDC, DCLRE1C
440	Aminophosphonate metabolism	0.022	12	PCYT1B, WBSCR22, PRMT6, PCYT1A, METTL6, HEMK1, PRMT5, CHPT1, TRMT11, LCMT1, PRMT2, PRMT3
600	Sphingolipid metabolism	0.03	24	SMPD4, PHCA, CERK, ARSA, KDSR, SPTLC1, SGMS1, GALC, SGPP1, ASAH3L, GLA, UGT8, DEGS1, SGPP2, DEGS2, ARSE, PPAP2B, PPAP2A, NEU3, GLB1, UGCG, ASAH1, SMPD3, SPTLC2
1040	Polyunsaturated fatty acid biosynthesis	0.038	15	SCD, PTPLB, SCD5, YOD1, ACAA1, HADHA, FADS2, ELOVL6, ELOVL5, HSD17B12, ACOX3, ACOT4, ACOX1, ACOT8, ELOVL2
670	One carbon pool by folate	0.04	13	MTHFS, ATIC, SHMT2, FTCD, TYMS, AMT, MTHFD1L, MTR, DHFR, MTHFD2, MTHFD1, GART, MTFMT
4930	Type II diabetes mellitus	0.044	36	PIK3R3, PIK3CA, SOCS4, SOCS1, GCK, PRKCD, ABCC8, MAPK9, CACNA1D, SOCS2, TNF, INS, PRKCZ, PKLR, CACNA1A, PIK3R2, MAPK10, PRKCE, INSR, IKBKB, PIK3CD, IRS2, PIK3CB, MAPK3, ADIPOQ, PIK3R5, PDX1, CACNA1G, KCNJ11, PKM2, FRAP1, CACNA1C, PIK3R1, MAPK1, CACNA1B, IRS1
4110	Cell cycle	0.045	85	CDC20, MDM2, SMAD4, CDK6, ORC2L, CDC14B, DBF4, PLK1, BUB3, CDC23, CCNE2, CCNH, SMAD3, PTTG1, MCM2, SMC1B, MCM7, E2F2, GADD45A, RB1, HDAC1, CDK4, CCNB1, CDC25C, YWHAZ, TP53, ANAPC2, ANAPC7, EP300, CDKN1A, ORC1L, ATR, YWHAE, SMAD2, CDC6, TGFB1, CCNA2, WEE1, MCM4, RBL2, YWHAH, E2F1, ORC3L, PCNA, TFDP1, ORC4L, MAD1L1, ANAPC10, CDC25B, FZR1, MCM5, CHEK1, ANAPC11, CDC2, TGFB2, CDC14A, GSK3B, CREBBP, CC…
3030	DNA polymerase	0.049	27	RNASEH1, POLE3, MCM2, POLD3, MCM7, RPA3, POLA2, RFC3, LIG1, POLD2, MCM4, RNASEH2A, PCNA, MCM5, FEN1, DNA2, POLE2, POLE, RFC4, RFC2, POLD4, RPA4, MCM3, POLE4, RNASEH2C, RFC1, POLA1
Up-regulation pathway categories from GSEA in the peritoneal endometriosis patients compared to controls in the Hull study
Pathway entry	pathway_names	P-value	Number of genes expressed in the pathways	included genes
4514	Cell adhesion molecules (CAMs)	0	60	PTPRF, HLA-E, CD99, CDH1, HLA-DPB1, SDC1, CLDN4, ITGA6, MPZL1, ALCAM, SDC4, ITGAV, ICAM1, CLDN7, ITGB2, SDC3, CDH3, PTPRM, VCAM1, HLA-DMB, CLDN3, CLDN5, SELL, HLA-DRB5, CDH5, CD58, CLDN10, ITGAM, CD2, SELP, SELE, HLA-B, HLA-DRA, PECAM1, CADM1, CD34, HLA-DRB4, HLA-DQB1, NRXN2, ITGB8, VCAN, HLA-C, ITGB1, HLA-DPA1, SDC2, PTPRC, HLA-DQA1, JAM3, NCAM1, NFASC, ICAM2, CADM3, ITGA8, HLA-DRB1, HLA-A, HLA-…
5310	Asthma	0	12	HLA-DPB1, HLA-DMB, FCER1G, HLA-DRB5, HLA-DRA, HLA-DRB4, HLA-DQB1, FCER1A, HLA-DPA1, HLA-DQA1, HLA-DRB1, HLA-DMA
4512	ECM-receptor interaction	0.002	51	LAMC1, THBS1, ITGB5, SDC1, ITGA5, COL6A3, LAMB1, TNC, HSPG2, ITGA6, SDC4, VWF, LAMA4, LAMC2, ITGAV, COL1A2, SDC3, THBS2, LAMA3, CD44, ITGB3, THBS4, ITGB4, COMP, RELN, GP1BB, LAMB3, CD36, SPP1, LAMA5, COL3A1, ITGB8, FN1, ITGB1, COL4A2, COL4A1, SDC2, COL5A1, COL6A1, COL6A2, LAMA2, CD47, COL4A6, ITGA8, LAMB2, ITGA7, TNXB, AGRN, COL1A1, LAMC3, COL5A2
5320	Autoimmune thyroid disease	0.002	18	HLA-E, HLA-DPB1, HLA-DMB, HLA-DRB5, FAS, HLA-B, HLA-DRA, HLA-DRB4, HLA-DQB1, GZMB, HLA-C, HLA-DPA1, HLA-DQA1, PRF1, HLA-DRB1, HLA-A, HLA-DMA, HLA-F
5330	Allograft rejection	0.002	18	HLA-E, HLA-DPB1, HLA-DMB, HLA-DRB5, FAS, HLA-B, HLA-DRA, HLA-DRB4, HLA-DQB1, GZMB, HLA-C, HLA-DPA1, HLA-DQA1, PRF1, HLA-DRB1, HLA-A, HLA-DMA, HLA-F
4060	Cytokine-cytokine receptor interaction	0.003	75	EGFR, TNFSF10, IFNGR1, IL8, IL1R1, TGFB1, CSF1R, PDGFRA, IL4R, TNFRSF1B, MET, CSF3R, VEGFB, KDR, ACVR1, CCL4, IL2RG, CXCL1, CCL21, CCL5, IL11RA, FAS, IL10RA, KIT, CCR1, CSF2RB, IL6, CXCL13, INHBB, LIF, BMP2, IL2RB, CCL14, PDGFA, GHR, TNFSF12, OSMR, IL7R, CX3CR1, IL15, XCL1, FIGF, CCR2, LTB, TNFRSF1A, INHBC, TNFSF14, TGFBR2, TNFRSF10B, TNFRSF14, CXCL12, TGFB3, CXCL2, LEPR, VEGFC, HGF, CCL19, INHBA…
4080	Neuroactive ligand-receptor interaction	0.003	30	LPAR1, EDNRA, GABRE, S1PR1, PTGER4, GABRP, AGTR1, NPY1R, GZMA, GHR, HRH1, CTSG, BDKRB2, ADRA2C, P2RY14, HTR2B, EDNRB, PTGFR, ADRA2A, LEPR, C3AR1, CALCRL, F2RL1, APLNR, PTGER3, FPR3, NR3C1, P2RY5, C5AR1, CHRM2
5322	Systemic lupus erythematosus	0.003	41	HLA-DPB1, SNRPD1, HIST2H2BE, C1QB, C7, FCGR2A, HLA-DMB, FCGR3B, HLA-DRB5, H2AFX, CTSG, C4B, ACTN1, C1S, HLA-DRA, HLA-DRB4, HIST1H2BK, HLA-DQB1, HIST1H2BD, C6, HIST1H2BG, FCGR2B, FCGR2C, HLA-DPA1, H3F3B, C1R, H2AFV, HLA-DQA1, TROVE2, SNRPB, H3F3A, H2AFZ, HIST2H2AA3, C4A, HIST1H4K, H2AFY, HIST1H2AC, HLA-DRB1, HLA-DMA, C3, C1QA
4940	Type I diabetes mellitus	0.004	21	HSPD1, HLA-E, CPE, HLA-DPB1, HLA-DMB, HLA-DRB5, FAS, HLA-B, HLA-DRA, HLA-DRB4, HLA-DQB1, GZMB, ICA1, HLA-C, HLA-DPA1, HLA-DQA1, PRF1, HLA-DRB1, HLA-A, HLA-DMA, HLA-F
4510	Focal adhesion	0.005	103	PPP1CC, LAMC1, ZYX, RAP1B, PPP1CA, CCND2, MYL9, THBS1, ITGB5, ITGA5, PPP1CB, COL6A3, JUN, SHC1, LAMB1, CTNNB1, PPP1R12A, TNC, ITGA6, EGFR, VWF, LAMA4, VASP, LAMC2, ITGAV, RAP1A, COL1A2, MYLK, PIK3R3, ROCK2, THBS2, PDGFRA, TLN1, CAV2, MET, IGF1R, VEGFB, BCL2, LAMA3, PIK3CD, KDR, PIK3CA, ITGB3, THBS4, ITGB4, PDGFA, COMP, RELN, FIGF, FLNC, FLNB, ACTN1, RAC1, CAPN2, CCND1, CDC42, PTK2, PAK2, DIAPH1, …
4640	Hematopoietic cell lineage	0.006	33	CD59, CD9, ITGA5, ITGA6, CD14, CD55, ANPEP, IL1R1, CSF1R, IL4R, MME, CSF3R, CD37, CD44, ITGB3, HLA-DRB5, IL11RA, KIT, IL6, ITGAM, IL7R, CD2, CD33, GP1BB, TFRC, HLA-DRA, CD34, CD36, HLA-DRB4, MS4A1, CD7, HLA-DRB1, EPOR
4810	Regulation of actin cytoskeleton	0.006	73	MSN, PFN1, GSN, PPP1CC, IQGAP1, PPP1CA, MYL9, ITGB5, ITGA5, PPP1CB, PPP1R12A, ITGA6, CD14, ARPC1B, EGFR, ITGAV, MYLK, NRAS, PIK3R3, ROCK2, ITGB2, PDGFRA, PIK3CD, PIK3CA, ITGB3, ITGB4, PFN2, PDGFA, PIP5K1B, DIAPH2, FGF7, ITGAM, WASL, BDKRB2, FGF9, FGFR2, EZR, ACTN1, RAC1, CDC42, ARPC3, PTK2, PAK2, DIAPH1, ARHGEF6, NCKAP1L, LIMK2, ITGB8, FGFR1, ARPC4, FN1, MYH9, ITGB1, PIK3R1, GNG12, MYH10, RDX, RR…
4670	Leukocyte transendothelial migration	0.007	50	MSN, CTNNA1, RAP1B, CD99, GNAI2, MYL9, MMP2, CLDN4, CTNNB1, VASP, RAP1A, ICAM1, PIK3R3, ROCK2, CLDN7, ITGB2, CYBA, VCAM1, PIK3CD, CYBB, CLDN3, PIK3CA, CLDN5, CDH5, CLDN10, ITGAM, NCF4, EZR, ACTN1, RAC1, CDC42, PTK2, THY1, PECAM1, GNAI1, PRKCB, CXCL12, NCF2, MAPK13, MAPK14, ITGB1, PIK3R1, JAM3, ROCK1, PRKCA, RAC2, MLLT4, CXCR4, JAM2, F11R
3320	PPAR signaling pathway	0.009	22	SCD, ACSL3, ACSL1, PLTP, FABP5, DBI, ACADM, LPL, CPT1A, NR1H3, CYP27A1, FABP4, ME1, ACOX2, PLIN, ADIPOQ, PPARG, CD36, SCP2, SORBS1, ACSL5, SCD5
4610	Complement and coagulation cascades	0.012	35	CD59, SERPING1, PLAT, CD55, VWF, CFB, SERPINE1, SERPINA1, C1QB, C7, F13A1, CFI, THBD, F3, CFD, PLAU, C4BPA, F8, BDKRB2, CD46, PROS1, C4B, C1S, SERPINA5, C3AR1, C6, PLAUR, C1R, TFPI, CFH, C4A, A2M, C3, C1QA, C5AR1
4360	Axon guidance	0.013	47	DPYSL2, ABLIM1, GNAI2, EFNA1, ABL1, PPP3CA, PPP3CB, NRAS, EFNB2, RASA1, ROCK2, SEMA3B, NCK2, MET, SEMA4D, SEMA3C, SLIT3, ABLIM3, EPHA3, NFAT5, RAC1, CDC42, PTK2, PAK2, GNAI1, CXCL12, SLIT2, LIMK2, NCK1, NFATC1, ITGB1, NRP1, ROCK1, SEMA5A, ROBO1, PLXNC1, RAC2, KRAS, CHP, NTN3, PLXNB1, FYN, CXCR4, PAK6, ROBO3, SEMA3G, PLXNA1
5332	Graft-versus-host disease	0.013	21	HLA-E, HLA-DPB1, HLA-DMB, HLA-DRB5, FAS, IL6, KLRD1, HLA-B, HLA-DRA, HLA-DRB4, HLA-DQB1, GZMB, HLA-C, HLA-DPA1, HLA-DQA1, PRF1, HLA-DRB1, HLA-A, KIR3DL2, HLA-DMA, HLA-F
4370	VEGF signaling pathway	0.015	28	HSPB1, PPP3CA, PPP3CB, NRAS, PIK3R3, PLA2G2A, PIK3CD, KDR, PIK3CA, PTGS2, NOS3, NFAT5, RAC1, CDC42, PTK2, PRKCB, MAPK13, PLA2G4A, NFATC1, VEGFA, MAPK14, PIK3R1, AKT3, PRKCA, SHC2, RAC2, KRAS, CHP
590	Arachidonic acid metabolism	0.016	17	GPX1, PLA2G2A, ALOX5, PTGS2, CYP2J2, CBR3, GGT5, PTGIS, GGT1, LTA4H, AKR1C3, CBR1, PLA2G4A, PTGDS, GPX3, PTGS1, CYP2C9
1430	Cell Communication	0.018	47	LAMC1, THBS1, VIM, COL6A3, LAMB1, KRT18, TNC, KRT19, ITGA6, GJA1, VWF, LAMA4, DES, LAMC2, COL1A2, THBS2, LAMA3, THBS4, GJA4, GJB1, ITGB4, COMP, RELN, KRT10, KRT8, KRT7, LAMB3, SPP1, LAMA5, COL3A1, FN1, COL4A2, COL4A1, LMNA, COL5A1, COL6A1, COL6A2, LAMA2, COL4A6, LAMB2, TNXB, COL1A1, DSG2, NES, KRT23, LAMC3, COL5A2
4662	B cell receptor signaling pathway	0.02	23	JUN, NFKBIA, PPP3CA, PPP3CB, LYN, NRAS, PIK3R3, PIK3CD, PIK3CA, BLNK, NFAT5, RAC1, FOS, IKBKB, PRKCB, FCGR2B, NFATC1, PIK3R1, AKT3, RAC2, IFITM1, KRAS, CHP
620	Pyruvate metabolism	0.021	10	LDHA, MDH1, PKM2, AKR1B1, ALDH2, ALDH9A1, ALDH1A3, ME1, ACAT1, ACACB
5212	Pancreatic cancer	0.026	28	STAT1, TP53, EGFR, PIK3R3, TGFB1, RB1, VEGFB, E2F3, PIK3CD, PIK3CA, FIGF, RAC1, CCND1, CDC42, TGFBR2, STAT3, RALGDS, IKBKB, ARHGEF6, TGFB3, VEGFC, VEGFA, PIK3R1, AKT3, RAC2, KRAS, BCL2L1, ERBB2
1032	Glycan structures - degradation	0.027	10	GLB1, HEXB, GUSB, FUCA1, MANBA, NEU1, MAN2B1, IDS, GNS, MAN2B2
4020	Calcium signaling pathway	0.027	50	CALM3, CALM1, SLC25A5, ITPR3, EGFR, PPP3CA, PPP3CB, ERBB3, MYLK, GNAQ, PHKB, PDGFRA, ITPR1, ITPKB, ADCY7, PLCB4, PRKX, EDNRA, ADCY9, PLN, AGTR1, HRH1, NOS3, BST1, TRPC1, BDKRB2, RYR3, HTR2B, EDNRB, PTGFR, PDE1A, VDAC3, ATP2A2, PRKCB, CACNA1G, VDAC1, SLC25A6, ATP2B4, CAMK2G, PRKCA, PLCB1, ADCY1, GNA11, PTGER3, GNAL, CHP, ATP2B1, ERBB2, GNA14, CHRM2
4070	Phosphatidylinositol signaling system	0.031	23	CALM3, CALM1, ITPR3, CDIPT, PIK3R3, INPP5A, IMPA2, ITPR1, ITPKB, PIK3CD, PLCB4, PIK3CA, PIK3C2B, PIP5K1B, PI4KA, PRKCB, SYNJ2, PTEN, PIK3R1, PIP4K2A, PIK3C2A, PRKCA, PLCB1
5214	Glioma	0.037	26	CALM3, CALM1, SHC1, TP53, EGFR, CDKN1A, NRAS, PIK3R3, PDGFRA, RB1, IGF1R, E2F3, PIK3CD, PIK3CA, PDGFA, CCND1, IGF1, PRKCB, PTEN, PIK3R1, AKT3, CAMK2G, SOS2, PRKCA, SHC2, KRAS
4330	Notch signaling pathway	0.041	16	CTBP2, SNW1, CREBBP, NOTCH3, HES1, PSEN1, KAT2B, MFNG, RBPJ, NUMB, JAG2, NOTCH2, CTBP1, JAG1, PSENEN, APH1A
410	beta-Alanine metabolism	0.044	11	ECHS1, ALDH2, ALDH9A1, SMS, ACADM, ALDH1A3, DPYD, AOC3, HADHA, ABAT, HIBCH
Down-regulation pathway categories from GSEA in the peritoneal endometriosis patients compared to controls in the Hull study
Pathway entry	pathway_names	P-value	Number of genes expressed in the pathways	included genes
512	O-Glycan biosynthesis	0	10	GALNT1, GALNT3, OGT, GALNT2, GALNT7, GALNT12, GALNT14, GCNT3, GALNT4, B4GALT5
220	Urea cycle and metabolism of amino groups	0.003	15	ODC1, AMD1, ALDH2, ALDH9A1, SMS, ACY1, ALDH1A3, ARG2, MAOB, ASL, ASS1, SAT1, MAOA, GATM, ALDH18A1
600	Sphingolipid metabolism	0.02	16	GLB1, SPTLC1, GALC, ARSA, UGCG, ARSE, ARSD, DEGS1, NEU1, PPAP2B, PPAP2C, PPAP2A, ASAH1, SGMS1, SPTLC2, CERK
4340	Hedgehog signaling pathway	0.02	11	PRKX, GAS1, BMP2, WNT2, WNT5A, CSNK1D, WNT4, CSNK1A1, PTCH1, RAB23, WNT5B
260	Glycine, serine and threonine metabolism	0.024	10	PHGDH, MAOB, AOC3, PSPH, GCAT, PEMT, MAOA, SHMT2, GATM, PSAT1
51	Fructose and mannose metabolism	0.041	12	HK1, TPI1, ALDOA, PFKP, PFKL, AKR1B1, SORD, PFKFB3, HK2, PMM2, PFKM, GMPPB
3050	Proteasome	0.049	12	PSMD8, PSMF1, PSMC3, PSMC6, PSMD7, PSME2, PSMD12, PSMB10, PSMB8, PSME3, PSME4, PSMD14
