# Supplementary material for: A cross-study gene set enrichment analysis identifies critical pathways in endometriosis
Source: Reprod Biol Endocrinol. 2009 Sep 8;7:94. doi: 10.1186/1477-7827-7-94 (PMC2752458; doi:10.1186/1477-7827-7-94)
Supplement: Additional file 3 — Table 7: Pathway analysis between the timing of the uterine cycle. The data provided represent the list of significant pathways identified by GSEA between the timing of the uterine cycle. [file 1477-7827-7-94-S3.xls]

## Sheet: Table 7
Table 7- Pathway analysis between the timing of the uterine cycle
Proliferative phase
	Up-regulation
	Pathway Entry	Pathway name	P-value	Number of genes expressed in the pathways	Included genes
	601	Glycosphingolipid biosynthesis - lactoseries	0.011	15	B3GNT5, ST3GAL3, B4GALT1, B3GNT1, FUT6, B4GALT4, FUT2, ST3GAL6, FUT5, FUT9, ST3GAL4, ABO, FUT7, B3GNT2, GCNT2
	790	Folate biosynthesis	0.014	15	DHFR, GGH, GCH1, DDX18, ALPI, ALPPL2, ALPP, ASCC3, ALPL, ATP13A2, IFIH1, DHX58, DDX54, SKIV2L2, DDX51
	4610	Complement and coagulation cascades	0.015	35	C1S, CFI, A2M, SERPING1, PLAT, CD55, VWF, SERPINA1, C1QB, F13A1, F3, CFD, PLAU, F10, BDKRB2, PROS1, C4BPB, C4B, CD46, SERPINA5, C3AR1, C6, CFB, C1R, CD59, CFH, C4A, PLAUR, TFPI, C3, C1QA, C1QC, FGG, KLKB1, MASP1
	4612	Antigen processing and presentation	0.031	35	TAPBP, HSP90AB1, HSPA1A, PSME3, LGMN, IFI30, CTSL1, HSPA1B, CTSS, HLA-DQA1, HLA-DMB, CREB1, HLA-DRB5, TAP2, HLA-DOB, KLRC2, KIR3DL2, CD8B, HSPA4, CANX, HLA-DQB1, HLA-DRB4, KLRD1, HLA-DRA, IFNA21, KIR2DL4, KIR2DL5A, HSPA2, HSP90AA1, HLA-DPA1, CALR, NFYA, NFYB, CTSB, RFXAP
	Down-regulation
	Pathway Entry	Pathway name	P-value	Number of genes expressed in the pathways	Included genes
	980	Metabolism of xenobiotics by cytochrome P450	0.019	18	CYP1B1, ALDH1A3, GSTT1, GSTA2, GSTM4, GSTM2, GSTM1, ALDH3B2, GSTT2, ALDH3A1, GSTM5, ADH5, AKR1C3, CYP2E1, AKR1C2, CYP2S1, DHDH, MGST1
	982	Drug metabolism - cytochrome P450	0.02	16	ALDH1A3, GSTT1, GSTA2, GSTM4, GSTM2, GSTM1, ALDH3B2, GSTT2, ALDH3A1, FMO1, GSTM5, CYP2A6, ADH5, CYP2E1, CYP2D6, MGST1
	4740	Olfactory transduction	0.04	23	OR5P2, OR4D2, OR2H1, OR1J2, OR5L2, CALM3, PRKACB, PRKX, CAMK2G, OR5V1, ADCY3, CALM1, CAMK2B, GNAL, GUCA1B, PRKACA, OR2H2, OR3A3, PRKG1, ADRBK2, OR51E1, CAMK2D, OR52D1
Early secretory phase
	Up-regulation
	Pathway Entry	Pathway name	P-value	Number of genes expressed in the pathways	Included genes
	4110	Cell cycle	0	68	SMAD4, YWHAZ, YWHAQ, CCND2, YWHAH, PCNA, MCM3, SMC1A, HDAC2, CDC25B, MCM6, MCM2, PLK1, CDK4, CCNB2, CDC20, SMAD2, TGFB1, RB1, CDC2, MAD2L1, PTTG1, SKP2, E2F3, BUB1B, CDC6, CDC45L, CDKN2C, DBF4, CDC7, CDC25A, CCNE2, ORC1L, CDC25C, RBL1, CHEK1, GADD45B, ATM, PRKDC, CCND1, ANAPC5, FZR1, BUB1, GSK3B, BUB3, CHEK2, CDC14A, MCM7, YWHAE, ORC5L, TP53, CDK2, CREBBP, TFDP1, RBL2, CDKN1C, CCNA2, MCM5, ORC6L,…
	4340	Hedgehog signaling pathway	0.012	19	PRKX, GAS1, WNT5A, CSNK1A1, GLI1, GLI2, WNT4, FBXW11, PTCH1, GSK3B, BMP7, SMO, WNT5B, RAB23, SUFU, GLI3, CSNK1G3, IHH, HHIP
	3030	DNA polymerase	0.015	28	POLE4, POLD2, PCNA, RPA1, MCM3, MCM6, MCM2, LIG1, RNASEH2A, RFC5, POLD1, RFC2, RFC4, RFC3, POLA2, FEN1, POLA1, PRIM1, POLE2, RFC1, POLE3, MCM7, POLD3, DNA2, SSBP1, PRIM2, MCM5, MCM4
	3430	Mismatch repair	0.015	15	POLD2, PCNA, RPA1, LIG1, RFC5, POLD1, RFC2, RFC4, RFC3, EXO1, RFC1, MSH2, MSH6, POLD3, SSBP1
	5217	Basal cell carcinoma	0.022	21	CTNNB1, FZD1, WNT5A, GLI1, GLI2, FZD9, WNT4, PTCH1, GSK3B, FZD2, TP53, TCF7L2, SMO, FZD3, WNT5B, FZD5, LEF1, AXIN2, SUFU, GLI3, HHIP
	983	Drug metabolism - other enzymes	0.024	12	LIPA, IMPDH2, TK1, GUSB, HPRT1, TPMT, TYMP, UGT2B17, CES1, UCK2, GMPS, XDH
	670	One carbon pool by folate	0.025	10	MTHFD2, MTHFD1, DHFR, TYMS, ATIC, SHMT1, GART, SHMT2, MTHFD1L, MTR
	3410	Base excision repair	0.025	20	POLE4, POLD2, PCNA, UNG, LIG1, POLD1, XRCC1, FEN1, POLE2, PARP1, POLE3, MBD4, APEX1, POLD3, PARP2, HMGB1L10, NEIL3, HMGB1, NEIL2, NEIL1
	4115	p53 signaling pathway	0.025	38	CCND2, THBS1, CDK4, SERPINE1, CCNB2, CDC2, PMAIP1, GTSE1, PPM1D, FAS, CCNE2, CHEK1, GADD45B, ATM, BAX, CCND1, CCNG1, IGF1, RRM2, CHEK2, TP53I3, TP53, BBC3, CDK2, IGFBP3, TSC2, PERP, STEAP3, ZMAT3, SIAH1, CDK6, BID, CCNG2, CCNB1, PTEN, MDM4, CYCS, SFN
	240	Pyrimidine metabolism	0.036	36	POLE4, DTYMK, NT5E, CANT1, POLD2, NME2, RRM1, DCTD, NME1, POLR2G, TK1, TYMS, CTPS, CAD, DCK, POLD1, ENTPD4, POLA2, POLA1, TYMP, PRIM1, POLE2, ENTPD3, POLE3, DUT, RRM2, UCK2, POLD3, PRIM2, POLR1E, NME7, POLR3GL, POLR1B, AK3, CMPK2, ENTPD1
	230	Purine metabolism	0.048	61	POLE4, NT5E, CANT1, AK7, PAICS, POLD2, NME2, RRM1, NME1, IMPDH2, POLR2G, HPRT1, PAPSS2, DCK, POLD1, PDE4B, ADCY7, ENTPD4, PDE6D, ADK, GMPR, NPR2, AK3L1, POLA2, ADCY9, ADA, POLA1, PRIM1, ENPP1, POLE2, ENTPD3, ADCY8, ENTPD2, PRPS1, ATIC, POLE3, PAPSS1, RRM2, PDE4A, GART, PDE8A, POLD3, ADCY2, PDE8B, PFAS, GMPS, ADCY1, PRIM2, POLR1E, NME7, ENPP3, POLR3GL, POLR1B, PDE7A, GDA, PDE5A, GUCY1A3, PRPS2, PD…
	3420	Nucleotide excision repair	0.048	19	POLE4, POLD2, PCNA, RPA1, LIG1, RFC5, POLD1, RFC2, RFC4, RFC3, POLE2, RFC1, POLE3, CETN2, POLD3, GTF2H2, CUL4B, CUL4A, ERCC4
	Down-regulation
	Pathway Entry	Pathway name	P-value	Number of genes expressed in the pathways	Included genes
	100	Biosynthesis of steroids	0	14	DHCR24, NQO1, GGPS1, HMGCR, SC4MOL, NSDHL, TM7SF2, SC5DL, SQLE, EBP, GGCX, CYP51A1, IDI2, FDFT1
	220	Urea cycle and metabolism of amino groups	0	12	ALDH2, SMS, ALDH3A2, ALDH1A3, ARG2, ASS1, ALDH7A1, ALDH1B1, MAOA, SAT1, ADC, MTAP
	252	Alanine and aspartate metabolism	0	10	DARS, CAD, PC, ASNS, GAD1, ASS1, ABAT, ASRGL1, GPT2, AARS2
	330	Arginine and proline metabolism	0	13	CKB, GLUD1, P4HA2, ARG2, CKMT2, GAMT, ASS1, P4HA1, GLUD2, LAP3, RARS2, NOS1, PRODH2
	340	Histidine metabolism	0	10	ALDH2, ALDH3A2, ALDH1A3, ALDH3B2, HAL, PRPS1, ALDH7A1, ALDH1B1, MAOA, PRPS2
	650	Butanoate metabolism	0	14	ECHS1, ALDH2, ALDH3A2, ALDH1A3, ALDH5A1, HMGCS2, GAD1, HMGCS1, ALDH7A1, ABAT, ALDH1B1, ACSM3, HADH, BDH1
	760	Nicotinate and nicotinamide metabolism	0	10	NT5E, NNMT, NNT, QPRT, ENPP1, NADK, C9orf95, ENPP3, NUDT12, NAMPT
	910	Nitrogen metabolism	0	13	GLUD1, ASNS, CA4, HAL, CA2, GLUD2, CA12, CTH, GLUL, ASRGL1, CA8, GLS, CA13
	2010	ABC transporters - General	0	16	ABCD3, TAP1, ABCB6, ABCC4, ABCA1, ABCG1, ABCA8, CFTR, ABCC3, ABCG2, ABCC8, ABCB9, ABCA12, ABCB10, TAP2, ABCA5
	5110	Cholera - Infection	0	26	ATP6V1C2, ATP6V1H, KDELR2, KDELR1, ATP6V0E1, ATP6V1A, TJP1, ACTG2, KDELR3, PRKX, KCNQ1, ADCY9, CFTR, PDIA4, ATP6V1G1, PRKCB, PRKCA, ATP6V0E2, GNAS, SEC61A1, ERO1L, SLC12A2, ATP6V1C1, TJP2, ACTA2, ARF1
	4130	SNARE interactions in vesicular transport	0.007	13	STX19, VAMP3, VAMP8, GOSR1, SNAP23, STX12, STX6, VAMP1, SEC22B, VAMP2, STX3, STX16, SNAP29
	380	Tryptophan metabolism	0.009	19	OGDH, IDO2, WARS, ECHS1, ALDH2, ALDH3A2, CYP1B1, ALDH1A3, ALDH7A1, ALDH1B1, IDO1, NFX1, KMO, HADH, CAT, MAOA, KYNU, OGDHL, AADAT
	410	beta-Alanine metabolism	0.009	11	ECHS1, ALDH2, SMS, ALDH3A2, ACADM, ALDH1A3, GAD1, ALDH7A1, ABAT, ALDH1B1, HIBCH
	71	Fatty acid metabolism	0.012	19	ECHS1, ALDH2, ACSL3, ACSL1, ACAA2, ALDH3A2, ACSL4, ACADM, ALDH1A3, CPT1A, ACOX3, ACADL, ALDH7A1, ALDH1B1, DCI, CPT1B, HADH, PECI, ACSL5
	4520	Adherens junction	0.013	38	CTNNB1, PTPRM, RHOA, CTNNA1, EGFR, SMAD4, PTPRF, CDH1, TJP1, PTPN1, SSX2IP, SMAD2, MET, IGF1R, WASF3, WASF1, ACVR1B, CTNNA2, MAP3K7, MAPK1, ACTN1, BAIAP2, ERBB2, FGFR1, SORBS1, CREBBP, PVRL1, FYN, TCF7L2, PVRL3, INSR, NLK, LEF1, WASF2, MLLT4, TGFBR1, CDC42, PTPRJ
	3320	PPAR signaling pathway	0.022	23	SCD, ACSL3, ACSL1, PLTP, FABP5, ACSL4, ACADM, CPT1A, CYP27A1, ME1, ACOX3, HMGCS2, ACADL, FABP2, PPARG, CD36, CPT1B, SORBS1, RXRB, ACSL5, SCD5, APOC3, PPARD
	4620	Toll-like receptor signaling pathway	0.028	30	CCL5, TIRAP, STAT1, NFKBIA, PIK3R3, CXCL10, CCL3, MAP2K6, TLR3, MAP3K7, PIK3R2, IFNA13, MAPK1, FOS, IKBKB, CHUK, SPP1, TLR5, TLR1, MAPK14, PIK3CD, PIK3R1, AKT3, JUN, TICAM2, MAP2K3, TRAF3, MAP2K7, MAPK8, MAP3K7IP1
	982	Drug metabolism - cytochrome P450	0.034	17	GSTO1, MGST1, GSTP1, GSTM3, ALDH1A3, GSTT1, GSTM4, GSTM2, ALDH3B2, GSTT2, GSTM5, FMO5, UGT2B17, MAOA, GSTM1, CYP2D6, GSTO2
	51	Fructose and mannose metabolism	0.035	10	AKR1B1, SORD, PFKFB3, PMM1, GMDS, PFKM, KHK, HK2, PFKFB2, PHPT1
	590	Arachidonic acid metabolism	0.037	20	GPX3, GPX2, ALOX5, PTGS2, CYP2J2, CBR3, GGT5, GGT1, LTA4H, AKR1C3, CBR1, EPHX2, PLA2G4A, CYP4F2, PTGDS, GPX7, PTGS1, PLA2G6, GGT7, PLA2G12A
	4912	GnRH signaling pathway	0.041	32	EGFR, MMP2, ITPR2, MMP14, ITPR1, ADCY7, PLCB4, PRKX, ADCY9, MAP2K6, ADCY8, MAPK1, PRKCB, CACNA1D, PLA2G4A, MAPK14, PRKCA, ADCY2, PLCB1, JUN, GNAS, KRAS, ADCY1, MAP2K3, PLA2G6, GNAQ, MAP2K7, MAPK8, CDC42, PLA2G12A, SOS1, CAMK2D
Midsecretory phase
	Up-regulation
	Pathway Entry	Pathway name	P-value	Number of genes expressed in the pathways	Included genes
	no significant pathways at 0.05
	Down-regulation
	Pathway Entry	Pathway name	P-value	Number of genes expressed in the pathways	Included genes
	500	Starch and sucrose metabolism	0.004	14	PYGB, GAA, HK2, PYGL, AGL, UGT1A9, AMY1A, UGT1A3, UGT2B28, GBA3, PGM2, ENPP1, PGM2L1, ENPP3
	4012	ErbB signaling pathway	0.004	25	EGFR, ERBB3, PIK3R3, AKT2, HBEGF, TGFA, PIK3R2, CAMK2G, NRG1, PAK2, CDKN1B, PIK3R1, PRKCA, JUN, ERBB4, CBLC, MAP2K7, CBLB, GAB1, NCK1, PAK1, SOS1, CAMK2D, PTK2, AKT3
	5213	Endometrial cancer	0.005	15	CTNNA1, EGFR, CDH1, PIK3R3, AKT2, FOXO3, CTNNA2, PIK3R2, TP53, PIK3R1, CTNNB1, SOS1, PTEN, TCF7L2, AKT3
	5130	Pathogenic Escherichia coli infection - EHEC	0.006	17	CDH1, CD14, TUBB2A, WASL, EZR, CDC42, OCLN, TUBA4A, TUBB, FYN, PRKCA, TUBB2C, CTTN, TLR4, CLDN1, CTNNB1, NCK1
	5131	Pathogenic Escherichia coli infection - EPEC	0.006	17	CDH1, CD14, TUBB2A, WASL, EZR, CDC42, OCLN, TUBA4A, TUBB, FYN, PRKCA, TUBB2C, CTTN, TLR4, CLDN1, CTNNB1, NCK1
	190	Oxidative phosphorylation	0.008	14	ATP6V1C2, PPA2, ATP6V1A, UQCRH, ATP6V1C1, NDUFS8, ATP6V0A2, ATP6V0E1, NDUFB8, NDUFA4L2, ATP6V1H, NDUFS1, ATP6V1G1, UQCRC2
	280	Valine, leucine and isoleucine degradation	0.009	12	OXCT1, MUT, ALDH1A3, PCCA, AOX1, ABAT, BCKDHB, BCAT1, ALDH6A1, MCEE, DBT, MCCC2
	4810	Regulation of actin cytoskeleton	0.012	61	SCIN, ITGAL, MYL12A, EGFR, RAC1, MYL9, ITGA6, CD14, PIK3R3, IQGAP2, FGFR2, F2R, FGFR3, FGF2, FGFR4, ITGB3, ITGB4, FGF13, PIP5K1B, ITGAM, WASL, ITGB8, BDKRB2, FGF9, PIK3R2, EZR, ACTN1, CDC42, PAK2, ARPC4, FN1, PIK3R1, RDX, RRAS2, MYH10, IQGAP1, RAC2, GSN, FGFR1, NCKAP1, LIMK2, MYLK3, ENAH, PDGFC, VAV3, PIP4K2C, MYL10, MYLK, MYH14, ITGA2, GNA13, PPP1CB, GRLF1, PDGFA, PAK1, SOS1, FGF18, FGF10, ARHGE…
	4920	Adipocytokine signaling pathway	0.012	22	ACSL4, PRKAB2, ACSL3, ACSL1, CPT1A, AKT2, STAT3, IRS2, CHUK, LEPR, CPT1B, PRKAA1, PRKAG2, PPARGC1A, ACSL5, PPARA, CPT1C, SOCS3, PRKAA2, CD36, AKT3, IRS1
	5120	Epithelial cell signaling in Helicobacter pylori infection	0.012	21	ATP6V1C2, EGFR, RAC1, ATP6V1A, LYN, ATP6V1C1, MET, HBEGF, CXCL1, CCL5, ATP6V0A2, CDC42, CHUK, JUN, ATP6V0E1, TJP1, JAM2, ATP6V1H, F11R, PAK1, ATP6V1G1
	5110	Cholera - Infection	0.014	18	ATP6V1C2, KDELR2, ACTA2, ATP6V1A, ACTG2, PRKACB, ATP6V1C1, PRKX, CFTR, ATP6V0A2, ADCY3, PRKCA, ATP6V0E1, TJP1, ATP6V1H, SLC12A2, GNAS, ATP6V1G1
	980	Metabolism of xenobiotics by cytochrome P450	0.016	16	GSTO1, MGST1, CYP1B1, ALDH1A3, GSTT1, MGST2, UGT1A9, ALDH3B2, GSTT2, CYP3A5, CYP2C18, UGT1A3, AKR1C3, ADH1B, UGT2B28, CYP2C9
	4730	Long-term depression	0.018	18	LYN, ITPR2, PLA2G2A, ITPR1, GUCY1B3, PLCB4, NOS3, PLA2G10, IGF1, PLA2G4A, PRKCA, PLCB1, GUCY1A3, PPP2R1B, GNAQ, GNA13, GNAI1, GNAS
	4520	Adherens junction	0.019	26	ACVR1C, CTNNA1, EGFR, SMAD4, RAC1, CDH1, MET, ACVR1B, CTNNA2, WASL, INSR, ACTN1, CDC42, FYN, SNAI2, IQGAP1, RAC2, TJP1, FGFR1, SORBS1, NLK, CTNNB1, PTPRJ, PTPRB, TCF7L2, TGFBR1
	4310	Wnt signaling pathway	0.021	42	SMAD4, RAC1, CCND2, TBL1X, PPP2R5C, SFRP1, PRKACB, PSEN1, PLCB4, FZD6, SFRP4, PRKX, FZD1, DKK1, NFATC4, WNT5A, CHP, NFAT5, CAMK2G, WNT4, LRP5, PPP3CC, FRAT2, TP53, PRKCA, PLCB1, JUN, RAC2, CTBP1, DAAM1, NLK, WNT5B, FZD5, PPP2R1B, TBL1XR1, CTNNB1, PRICKLE1, PPP2R5E, SOX17, CAMK2D, TCF7L2, CSNK1A1
	4720	Long-term potentiation	0.021	17	ITPR2, PRKACB, ITPR1, RPS6KA3, PLCB4, PRKX, CHP, CAMK2G, PPP3CC, RAPGEF3, RPS6KA2, PRKCA, PLCB1, ADCY1, GNAQ, PPP1CB, CAMK2D
	4150	mTOR signaling pathway	0.022	14	PIK3R3, DDIT4, AKT2, RPS6KA3, PIK3R2, IGF1, VEGFA, PIK3R1, RPS6KA2, RHEB, PRKAA1, TSC2, PRKAA2, AKT3
	5220	Chronic myeloid leukemia	0.022	22	ACVR1C, SMAD4, BCR, PIK3R3, TGFB1, RB1, AKT2, ACVR1B, PIK3R2, CDKN1B, CHUK, TP53, PIK3R1, CTBP1, CBLC, EVI1, CDK6, CBLB, TGFB2, SOS1, TGFBR1, AKT3
	4910	Insulin signaling pathway	0.023	34	PPP1R3B, PRKAB2, PYGB, PRKACB, PIK3R3, PYGL, SOCS2, PRKAR2B, AKT2, PRKX, PPP1R3D, PIK3R2, INSR, IRS2, RHOQ, FASN, PIK3R1, RHEB, PRKCI, PRKAA1, TSC2, SORBS1, PRKAG2, PPARGC1A, CBLC, SOCS3, PRKAA2, CBLB, PPP1CB, SOS1, PDE3B, PRKAR1A, AKT3, IRS1
	4330	Notch signaling pathway	0.024	15	NOTCH2, NOTCH3, HES1, PSEN1, KAT2B, NCOR2, RBPJ, JAG1, PTCRA, DTX4, CTBP1, DLL1, MAML2, NUMB, MAML3
	2010	ABC transporters - General	0.027	12	ABCD3, ABCC11, ABCC4, ABCA1, ABCG1, ABCA8, TAP2, CFTR, ABCC3, ABCC8, ABCB9, ABCA5
	4350	TGF-beta signaling pathway	0.033	29	ACVR1C, SMAD4, THBS1, THBS2, TGFB1, SMAD7, ACVR1B, INHBB, COMP, LEFTY1, ID3, ID1, SMAD1, CHRD, DCN, ID2, PPP2R1B, ID4, ACVRL1, SMAD9, TGFB2, ACVR2A, BMPR1B, BMPR2, SMURF2, SMAD5, CDKN2B, TGFBR1, ZFYVE16
