# Supplementary material for: A cross-study gene set enrichment analysis identifies critical pathways in endometriosis
Source: Reprod Biol Endocrinol. 2009 Sep 8;7:94. doi: 10.1186/1477-7827-7-94 (PMC2752458; doi:10.1186/1477-7827-7-94)
Supplement: Additional file 4 — Table 8: Pathway analysis in the specific phenotype of HEECs from endometriosis. The data provided represent the list of significant pathways identified by GSEA involved in the specific phenotype of HEECs from endometriosis. [file 1477-7827-7-94-S4.xls]

## Sheet: Table 8
Table 8- Pathway analysis in the specific phenotype of HEECs from endometriosis
Up-regulation pathway categories from GSEA in the ovarian endometriosis patients compared to controls in the Sha study
Pathway entry	pathway_names	P-value	Number of genes expressed in the pathways	Included genes
1430	Cell Communication	0	68	KRT78, VIM, KRT40, KRT79, COL6A3, KRT18, KRT19, GJA1, LAMA4, LAMC2, COL1A1, THBS2, LMNB1, LAMA3, INA, THBS4, GJA4, GJB1, LAMA2, KRT17, COMP, RELN, KRT34, KRT37, KRT38, KRT33B, KRT33A, KRT8, KRT7, LAMB3, THBS3, SPP1, LAMA5, LAMB1, COL4A2, COL4A1, LMNA, COL5A1, COL6A1, KRT4, COL6A2, COL4A6, DES, KRT36, FN1, ITGA6, KRT86, TNC, TNXB, LAMB2, LMNB2, KRT3, DSG2, NES, KRT23, LAMC3, GJD2, COL5A2, GJA5, LA…
4115	p53 signaling pathway	0	48	ZMAT3, CCND2, CDK4, SERPINE1, CCNB2, CASP3, DDB2, GADD45A, CD82, CDK2, PMAIP1, GTSE1, PPM1D, FAS, CHEK1, CDKN2A, CASP8, ATM, BAX, CCND1, CCNG1, CYCS, SFN, RRM2, IGFBP3, TNFRSF10B, CHEK2, TP53, CCNG2, BBC3, CCNE2, GADD45B, CCNB1, TSC2, MDM2, SESN1, STEAP3, TP73, LRDD, SIAH1, PERP, CDK6, BID, CDC2, PTEN, ATR, MDM4, THBS1
4510	Focal adhesion	0	141	ITGA11, PAK6, RAP1A, MYL12A, RAF1, PTK2, MYLK, RAC1, BAD, ACTN4, VCL, CCND2, MYL9, ITGA5, COL6A3, JUN, SHC1, ITGA3, PPP1R12A, BIRC2, LAMA4, CRK, LAMC2, PDGFRB, COL1A1, PIK3R3, THBS2, PDGFRA, CAV2, MET, VEGFB, LAMA3, KDR, PDGFB, PIK3CA, FARP2, PDPK1, ITGB3, PARVB, THBS4, MAPK10, LAMA2, PDGFA, COMP, ITGA4, RELN, PAK2, ITGA9, CRKL, EGF, PRKCG, SHC3, PIK3CG, ITGA10, BCL2, AKT1, RAC2, FLNC, FLNB, CCND…
4512	ECM-receptor interaction	0	62	ITGA11, SDC1, ITGA5, COL6A3, ITGA3, HSPG2, SDC4, LAMA4, LAMC2, COL1A1, SDC3, SV2A, THBS2, LAMA3, ITGB3, THBS4, LAMA2, COMP, ITGA4, RELN, ITGA9, ITGA10, HMMR, LAMB3, THBS3, ITGA7, GP1BB, SPP1, LAMA5, LAMB1, COL4A2, COL4A1, DAG1, SDC2, COL5A1, COL6A1, COL6A2, COL4A6, ITGB5, ITGA8, ITGA1, FN1, ITGA6, TNC, ITGB1, TNXB, LAMB2, AGRN, LAMC3, COL5A2, ITGB8, ITGB6, LAMA1, ITGA2, COL1A2, CD44, COL4A4, COL3…
4540	Gap junction	0	60	RAF1, ITPR3, GJA1, PDGFRB, NRAS, ITPR2, PDGFRA, ITPR1, PLCB4, LPAR1, PRKX, TUBB2A, PDGFB, NPR2, ADCY9, PDGFA, EGF, PRKCG, PRKY, HTR2B, ADCY8, GUCY1A2, GUCY2F, CSNK1D, TUBB2C, TUBB6, ADCY3, PRKCB, EGFR, GNAQ, GUCY1B3, SOS2, TUBA1C, TUBA4A, PLCB1, TUBB3, MAP2K2, TUBA1B, TJP1, KRAS, GRB2, PRKCA, ADCY1, GNAI2, MAP2K5, PDGFD, SRC, GJD2, MAP3K2, GNA11, PDGFC, GNAI1, GNAS, PRKG1, MAPK1, SOS1, TUBB1, ADC…
4720	Long-term potentiation	0	42	RAP1A, RAF1, CALM3, ITPR3, PPP1R12A, ARAF, PPP3CA, NRAS, ITPR2, RPS6KA1, ITPR1, PLCB4, PRKX, PPP3R1, GRIN1, PRKCG, PRKY, ADCY8, CHP, CAMK2G, PRKCB, PPP3CC, GRIA1, CALML3, RAPGEF3, GNAQ, RPS6KA2, PLCB1, MAP2K2, CALM1, KRAS, PRKCA, ADCY1, RPS6KA6, PPP1CB, MAPK1, CAMK2D, PRKACB, CACNA1C, CAMK4, GRIN2A, BRAF
4730	Long-term depression	0	41	RAF1, ITPR3, PPP2CB, ARAF, LYN, NRAS, ITPR2, ITPR1, PLCB4, NPR2, GNAZ, NOS3, PRKCG, GNA13, GUCY1A2, GUCY2F, PRKCB, GRIA1, PLA2G4A, GNAQ, GUCY1B3, PLCB1, MAP2K2, KRAS, CRHR1, CACNA1A, PRKCA, GNAO1, GNAI2, GNA11, PPP2R1B, IGF1R, GNAI1, PLA2G12A, GNAS, PRKG1, MAPK1, GRIA3, GNA12, PPP2CA, BRAF
4810	Regulation of actin cytoskeleton	0	127	SCIN, FGF1, ENAH, SSH2, ITGA11, FGFR4, PAK6, ARPC5, MYL12A, RAF1, PTK2, MYLK, RAC1, F2R, MSN, ACTN4, VCL, MYL9, PIP4K2B, ITGA5, ITGA3, PPP1R12A, CD14, ARAF, CRK, PDGFRB, NRAS, PIK3R3, ITGB2, PDGFRA, IQGAP2, PDGFB, PIK3CA, FGF2, ITGB3, RDX, FGF13, PDGFA, PIP4K2A, DIAPH2, PIP5K1B, FGF7, WASL, BDKRB2, ITGA4, PAK2, ITGA9, CRKL, EGF, PIK3CG, FGF9, INS, ITGA10, FGF4, GNA13, RAC2, BDKRB1, FGFR1, FGFR2, …
5050	Dentatorubropallidoluysian atrophy (DRPLA)	0	11	CASP3, MAGI1, INS, CASP8, BAIAP2, CASP1, WWP1, INSR, RERE, ITCH, MAGI2
5218	Melanoma	0	50	FGF1, RAF1, BAD, CDH1, ARAF, CDK4, PDGFRB, NRAS, PIK3R3, PDGFRA, MET, PDGFB, PIK3CA, FGF2, FGF13, PDGFA, FGF7, EGF, PIK3CG, FGF9, FGF4, CDKN2A, AKT1, FGFR1, FGF5, CCND1, EGFR, HGF, PIK3CD, TP53, AKT2, PIK3R1, MAP2K2, FGF18, KRAS, FGF3, MDM2, PDGFD, FGF22, PDGFC, AKT3, CDK6, IGF1R, MITF, MAPK1, FGF14, FGF11, PTEN, E2F2, BRAF
5219	Bladder cancer	0	31	RAF1, MMP2, CDH1, ARAF, CDK4, MYC, NRAS, DAPK1, VEGFB, DAPK3, MMP1, RPS6KA5, TYMP, EGF, CDKN2A, CCND1, VEGFC, VEGFA, EGFR, TP53, IL8, MAP2K2, KRAS, PGF, ERBB2, MDM2, MAPK1, E2F2, THBS1, RASSF1, BRAF
4010	MAPK signaling pathway	0.006	182	ACVR1C, MAP3K6, FGF1, FGFR4, RAP1A, MAPK12, RAF1, MAP4K4, MAP3K13, RAC1, DUSP1, MAPKAPK2, JUN, DUSP3, CD14, HSPB1, CDC25B, CRK, PDGFRB, NR4A1, PPP3CA, MYC, NRAS, CASP3, MAPKAPK3, IL1R1, TGFB1, RAPGEF2, PDGFRA, MAP2K4, DUSP14, RPS6KA1, MAP3K11, GADD45A, MAP3K5, MAP3K7IP1, MAPT, DUSP4, PRKX, STK3, PDGFB, FGF2, PPP3R1, RPS6KA5, FAS, MAPK10, TAOK2, MAP4K2, MAPK8IP2, FGF13, MAP3K14, ATF2, MAP3K12, PDG…
4340	Hedgehog signaling pathway	0.006	28	CSNK1A1, GLI3, CSNK1G2, PRKX, GAS1, BMP2, BMP5, WNT2, PRKY, GLI1, GLI2, BMP8B, WNT4, CSNK1D, FBXW11, PTCH1, GSK3B, BMP4, WNT16, RAB23, WNT5B, WNT3, IHH, CSNK1G3, STK36, CSNK1G1, CSNK1E, PRKACB
5223	Non-small cell lung cancer	0.006	39	RAF1, BAD, ARAF, CDK4, NRAS, PIK3R3, PLCG1, PIK3CA, PDPK1, RARB, EGF, PRKCG, PIK3CG, FHIT, CDKN2A, AKT1, CCND1, PRKCB, EGFR, STK4, PIK3CD, TP53, AKT2, SOS2, PIK3R1, MAP2K2, KRAS, GRB2, RXRB, PRKCA, ERBB2, FOXO3, AKT3, CDK6, MAPK1, SOS1, E2F2, RASSF1, BRAF
5130	Pathogenic Escherichia coli infection - EHEC	0.011	29	ARHGEF2, ARPC5, YWHAZ, CDH1, KRT18, CD14, HCLS1, TUBB2A, WASL, LY96, EZR, TUBB2C, TUBB6, ROCK2, TUBA1C, TUBA4A, YWHAQ, FYN, TUBB3, TUBA1B, CTTN, PRKCA, ITGB1, CLDN1, CTNNB1, TLR4, CDC42, NCK1, TUBB1
5131	Pathogenic Escherichia coli infection - EPEC	0.011	29	ARHGEF2, ARPC5, YWHAZ, CDH1, KRT18, CD14, HCLS1, TUBB2A, WASL, LY96, EZR, TUBB2C, TUBB6, ROCK2, TUBA1C, TUBA4A, YWHAQ, FYN, TUBB3, TUBA1B, CTTN, PRKCA, ITGB1, CLDN1, CTNNB1, TLR4, CDC42, NCK1, TUBB1
760	Nicotinate and nicotinamide metabolism	0.012	14	NUDT12, NP, NNMT, ENPP1, AOX1, BST1, NMNAT2, NADK, C9orf95, NT5E, NT5C2, QPRT, NAMPT, NNT
310	Lysine degradation	0.014	31	SETMAR, SUV39H2, ACAT1, PLOD1, HADH, HSD17B4, ALDH2, PLOD2, ALDH1A3, EHHADH, HADHA, ALDH7A1, ACAT2, ALDH1B1, ALDH3A2, SETDB1, AASS, SUV420H1, ASH1L, SETD2, WHSC1L1, TMLHE, SPCS3, EHMT1, WHSC1, AADAT, SUV420H2, SETD8, DOT1L, AASDH, NSD1
4012	ErbB signaling pathway	0.014	60	PAK6, RAF1, PTK2, BAD, JUN, SHC1, ARAF, CRK, MYC, NRAS, PIK3R3, PLCG1, MAP2K4, HBEGF, PIK3CA, MAPK10, STAT5B, AREG, EREG, PAK2, CRKL, EGF, PRKCG, SHC3, NRG1, PIK3CG, ABL2, AKT1, CAMK2G, CDKN1B, PAK1, PRKCB, GSK3B, MAP2K7, EGFR, PIK3CD, AKT2, SOS2, PIK3R1, SHC2, MAP2K2, KRAS, GRB2, PRKCA, FRAP1, ERBB2, CBLC, SRC, EIF4EBP1, AKT3, CBLB, GAB1, MAPK8, MAPK1, NCK1, SOS1, CAMK2D, ERBB4, SHC4, BRAF
4916	Melanogenesis	0.015	58	RAF1, CALM3, NRAS, FZD7, PLCB4, FZD6, PRKX, CREB1, FZD1, ADCY9, KIT, TCF7, WNT2, TYRP1, FZD5, PRKCG, PRKY, EDNRB, ADCY8, FZD9, CAMK2G, WNT4, ADCY3, PRKCB, GSK3B, CALML3, FZD2, GNAQ, PLCB1, MAP2K2, CREB3L1, CALM1, KRAS, PRKCA, ADCY1, GNAO1, GNAI2, TCF7L2, FZD8, FZD3, TCF7L1, WNT16, LEF1, EDN1, WNT5B, CTNNB1, FZD4, MITF, CREB3L4, KITLG, GNAI1, GNAS, CREB3L2, WNT3, MAPK1, ADCY4, CAMK2D, PRKACB
565	Ether lipid metabolism	0.017	15	CHPT1, PAFAH1B2, PAFAH1B3, PPAP2A, ENPP2, PPAP2C, PLA2G4A, PAFAH1B1, PPAP2B, AGPAT3, AGPS, LCLAT1, PLA2G12A, AGPAT4, PLD1
4130	SNARE interactions in vesicular transport	0.018	21	GOSR1, SNAP25, VAMP2, VAMP8, STX1A, VAMP5, STX12, STX6, VAMP1, VAMP4, SEC22B, STX3, YKT6, SNAP29, STX17, BET1L, STX16, STX4, SNAP23, VTI1A, GOSR2
4310	Wnt signaling pathway	0.018	87	NKD1, CSNK1A1, PPP2R5C, SMAD4, RAC1, CCND2, PPP2CB, JUN, TBL1X, SFRP1, PPP3CA, MYC, CTBP1, CSNK2A2, FZD7, PLCB4, FZD6, PRKX, MMP7, FOSL1, FZD1, PPP3R1, DKK1, MAPK10, TCF7, SMAD3, WNT2, FZD5, PRKCG, PRKY, RAC2, FZD9, CHP, NFAT5, CAMK2G, WNT4, CCND1, FBXW11, LRP5, PRKCB, PPP3CC, FRAT2, GSK3B, FZD2, NFATC3, NFATC1, TP53, ROCK2, CACYBP, DAAM2, PLCB1, PRKCA, TCF7L2, DAAM1, FZD8, APC, VANGL1, PORCN, FZ…
4360	Axon guidance	0.018	84	PLXNA3, PAK6, SRGAP2, PLXNA1, PTK2, EPHA6, RAC1, ABLIM1, PPP3CA, NRAS, EFNB2, EPHB4, SEMA3B, MET, SEMA4D, SEMA3C, SLIT3, RGS3, PPP3R1, L1CAM, EPHB6, ABLIM3, PLXNB3, PAK2, SEMA3F, SEMA3E, RAC2, NTN3, CHP, NFAT5, SLIT1, LIMK1, PLXNB2, PAK1, CXCL12, PPP3CC, RHOD, GSK3B, NFATC3, NRP1, RASA1, NFATC1, EPHB2, ROCK2, FYN, PLXNA2, SEMA5A, ROBO1, EFNA5, KRAS, EPHA5, PLXNB1, GNAI2, ITGB1, CXCR4, LIMK2, SEMA…
4520	Adherens junction	0.019	50	ACVR1C, PTPRM, CTNND1, CTNNA1, SMAD4, RAC1, ACTN4, PTPRF, VCL, CDH1, SSX2IP, MET, CSNK2A2, FARP2, TCF7, SMAD3, WASL, FER, TGFBR2, RAC2, FGFR1, ACVR1B, BAIAP2, EGFR, FYN, SNAI2, PVRL3, IQGAP1, INSR, TJP1, TCF7L2, ERBB2, PTPN1, SORBS1, TCF7L1, SRC, PARD3, LEF1, NLK, CTNNB1, WASF2, MLLT4, IGF1R, CDC42, PTPRJ, CSNK2A1, MAPK1, PVRL2, TGFBR1, LMO7
4670	Leukocyte transendothelial migration	0.019	63	CLDN19, RAP1A, MYL12A, MAPK12, CTNND1, CTNNA1, PTK2, RAC1, MSN, ACTN4, VCL, MYL9, MMP2, ICAM1, PIK3R3, PLCG1, CLDN7, ITGB2, CYBA, PIK3CA, CLDN5, RHOH, NCF1, ITGA4, MAPK11, PRKCG, PIK3CG, TXK, RAC2, CLDN6, EZR, THY1, PRKCB, CXCL12, PTPN11, NCF2, RAPGEF3, PIK3CD, ROCK2, MAPK14, PXN, PIK3R1, PRKCA, GNAI2, ITGB1, CXCR4, CLDN1, VAV3, CLDN15, MYL7, CTNNB1, MLLT4, ESAM, CDC42, F11R, GNAI1, CLDN11, CLDN2…
5215	Prostate cancer	0.019	66	RAF1, HSP90AB1, BAD, NFKBIA, ARAF, PDGFRB, NRAS, FOXO1, PIK3R3, PDGFRA, PDGFB, CDK2, CREB1, PIK3CA, PDPK1, SRD5A1, TCF7, PDGFA, EGF, PIK3CG, INS, BCL2, AKT1, FGFR1, FGFR2, CCND1, CDKN1B, NKX3-1, RELA, GSK3B, EGFR, IKBKB, AR, PIK3CD, TP53, AKT2, SOS2, CCNE2, HSP90AA1, PIK3R1, MAP2K2, CREB3L1, KRAS, GRB2, FRAP1, INSRR, TCF7L2, HSP90B1, ERBB2, MDM2, PDGFD, TCF7L1, LEF1, PDGFC, AKT3, CTNNB1, IGF1R, C…
534	Heparan sulfate biosynthesis	0.021	15	HS6ST2, NDST2, NDST1, HS3ST1, EXTL1, EXTL2, EXTL3, GLCE, EXT1, HS3ST3A1, HS6ST1, HS3ST3B1, HS6ST3, HS2ST1, HS3ST5
230	Purine metabolism	0.022	76	POLE4, CANT1, PDE8B, POLR2B, PAICS, PKM2, RRM1, NP, HPRT1, POLD4, PAPSS2, APRT, DCK, POLD1, PDE6D, ADK, GMPR, NPR2, AK3L1, POLA2, PDE4D, ADCY9, ADA, PDE4A, POLA1, PRIM1, ENPP1, PDE10A, PDE9A, PRIM2, POLE2, FHIT, POLR3G, PDE4C, ADCY8, GUCY1A2, ENTPD2, GUCY2F, PAPSS1, ADCY3, PRPS1, ENTPD1, AMPD3, RRM2, PDE4B, GUCY1B3, AK2, AMPD2, PDE8A, NME4, POLD3, GUK1, PDE3B, ADCY1, POLE, NUDT2, POLR1B, POLR1A, …
903	Limonene and pinene degradation	0.022	12	ACOT11, ALDH2, ALDH1A3, EHHADH, HADHA, ALDH7A1, ALDH1B1, ALDH3A2, YOD1, CYP2C9, PNPLA3, LCLAT1
5222	Small cell lung cancer	0.022	59	PTGS2, PTK2, ITGA3, NFKBIA, CKS1B, BIRC2, LAMA4, CDK4, LAMC2, MYC, PIK3R3, SKP2, LAMA3, CDK2, TRAF5, PIK3CA, RARB, LAMA2, NOS3, TRAF1, PIK3CG, FHIT, BCL2, AKT1, CCND1, CYCS, CDKN1B, LAMB3, RELA, LAMA5, IKBKB, PIK3CD, TP53, AKT2, LAMB1, CCNE2, TRAF4, COL4A2, COL4A1, PIK3R1, COL4A6, MAX, FN1, BCL2L1, RXRB, ITGA6, ITGB1, LAMB2, LAMC3, AKT3, CDK6, XIAP, LAMA1, ITGA2, COL4A4, PTEN, E2F2, CDKN2B, PIAS2
3022	Basal transcription factors	0.023	19	TAF5L, GTF2F1, GTF2E2, GTF2E1, TAF13, TBPL1, GTF2F2, GTF2I, TAF6L, GTF2A1L, GTF2H2, TAF1, GTF2IRD1, STON1, TAF7L, TAF9B, TAF4B, GTF2H1, GTF2A2
410	beta-Alanine metabolism	0.024	14	ALDH2, SRM, SMS, ALDH1A3, DPYD, EHHADH, GAD1, GAD2, HADHA, ALDH7A1, ABAT, ALDH1B1, ALDH3A2, UPB1
5210	Colorectal cancer	0.026	63	ACVR1C, RAF1, SMAD4, RAC1, BAD, JUN, ARAF, BIRC5, PDGFRB, MYC, PIK3R3, CASP3, TGFB1, PDGFRA, MET, FZD7, FZD6, PIK3CA, FZD1, MAPK10, TCF7, SMAD3, FZD5, PIK3CG, BCL2, AKT1, TGFBR2, RAC2, FZD9, ACVR1B, BAX, CCND1, CYCS, RALGDS, FOS, MSH2, TGFB2, GSK3B, FZD2, EGFR, PIK3CD, TP53, AKT2, SOS2, PIK3R1, KRAS, GRB2, TCF7L2, FZD8, APC, FZD3, TCF7L1, LEF1, APPL1, AKT3, CTNNB1, FZD4, IGF1R, MAPK8, MAPK1, SOS1…
4530	Tight junction	0.029	80	SYMPK, CLDN19, MYL12A, CTNNA1, PRKCZ, ACTN4, MYL9, PPP2CB, EPB41L2, TJP2, CDK4, PRKCD, NRAS, CLDN7, HCLS1, CSNK2A2, LLGL2, CLDN5, RAB3B, LLGL1, MAGI1, PRKCG, AKT1, CLDN6, PRKCI, PRKCB, PRKCQ, AKT2, EPB41L3, EPB41L1, RRAS2, RRAS, MYH10, TJP3, CTTN, TJP1, KRAS, EPB41, SPTAN1, PRKCA, MYH15, GNAI2, MYH14, CLDN1, ASH1L, PRKCH, MPP5, CLDN15, MYL7, SRC, PARD3, PPP2R1B, AKT3, ZAK, CTNNB1, INADL, MLLT4, P…
4210	Apoptosis	0.032	62	TNFRSF10A, IRAK1, BAD, PRKAR1A, NFKBIA, BIRC2, PPP3CA, TNFSF10, PIK3R3, CASP3, IL1R1, PRKAR2B, PRKX, PIK3CA, PPP3R1, FAS, ENDOG, PRKAR2A, CSF2RB, MAP3K14, TRADD, PRKY, PIK3CG, DFFB, NGF, BCL2, TNF, AKT1, TNFRSF1A, CASP8, IL3, CHP, IL1A, ATM, BAX, CYCS, PPP3CC, RELA, IL1RAP, TNFRSF10B, TNFRSF10D, FASLG, CASP10, IKBKB, TNFRSF10C, PIK3CD, TP53, AKT2, PIK3R1, ENDOD1, IRAK3, CAPN2, BCL2L1, AKT3, DFFA,…
5217	Basal cell carcinoma	0.036	29	GLI3, FZD7, FZD6, FZD1, TCF7, BMP2, WNT2, FZD5, GLI1, GLI2, FZD9, WNT4, PTCH1, GSK3B, FZD2, TP53, BMP4, TCF7L2, FZD8, APC, FZD3, TCF7L1, WNT16, LEF1, WNT5B, CTNNB1, FZD4, WNT3, STK36
770	Pantothenate and CoA biosynthesis	0.039	11	COASY, BCAT2, DPYD, ENPP1, VNN1, BCAT1, PANK3, PPCDC, UPB1, PANK1, PANK2
4664	Fc epsilon RI signaling pathway	0.039	45	MAPK12, RAF1, RAC1, PRKCD, LYN, NRAS, PIK3R3, PLCG1, MAP2K4, PIK3CA, MAPK10, BTK, MAP2K6, MAPK11, PIK3CG, TNF, AKT1, RAC2, MAP2K3, IL13, IL3, PRKCB, LAT, MAP2K7, PLA2G4A, CSF2, PIK3CD, AKT2, MAPK14, SOS2, PIK3R1, FYN, MAP2K2, KRAS, GRB2, PRKCA, VAV3, AKT3, PRKCE, PDK1, PLA2G12A, MAPK8, MAPK1, SOS1, INPP5D
5040	Huntington's disease	0.043	17	CBS, PLEKHA8, CALM3, CASP3, HIP1, CLTB, BDNF, CASP8, BAX, CASP1, CALML3, RASA1, TGM2, TP53, CALM1, GRB2, IFT57
3440	Homologous recombination	0.045	22	NBN, POLD4, POLD1, RAD51, MRE11A, BLM, XRCC2, RAD50, RPA3, RAD52, POLD3, TOP3B, SSBP1, TOP3A, BRCA2, RAD51L1, RAD54B, RPA4, MUS81, EME1, RPA1, RAD51L3
5014	Amyotrophic lateral sclerosis (ALS)	0.045	33	MAPK12, RAC1, BAD, PPP3CA, CASP3, TNFRSF1B, MAP3K5, PPP3R1, NEFM, NOS3, MAP2K6, GRIN1, MAPK11, PRPH2, BCL2, TNF, TNFRSF1A, MAP2K3, CHP, BAX, CYCS, PPP3CC, GRIA1, CASP1, TP53, MAPK14, BCL2L1, NEFL, SLC1A2, BID, ALS2, GRIN2A, NEFH
5213	Endometrial cancer	0.045	37	RAF1, CTNNA1, BAD, CDH1, ARAF, MYC, NRAS, PIK3R3, PIK3CA, PDPK1, TCF7, EGF, PIK3CG, AKT1, CCND1, GSK3B, EGFR, PIK3CD, TP53, AKT2, SOS2, PIK3R1, MAP2K2, KRAS, GRB2, TCF7L2, ERBB2, APC, FOXO3, TCF7L1, LEF1, AKT3, CTNNB1, MAPK1, SOS1, PTEN, BRAF
251	Glutamate metabolism	0.048	12	EPRS, CAD, ALDH5A1, CPS1, GFPT2, GAD1, GAD2, GOT1, ABAT, GLUL, GLS, GPT2
Down-regulation pathway categories from GSEA in the ovarian endometriosis patients compared to controls in the Sha study
Pathway entry	pathway_names	P-value	Number of genes expressed in the pathways	included genes
531	Glycosaminoglycan degradation	0.031	11	HEXB, IDS, GUSB, SGSH, NAGLU, IDUA, GALNS, LCT, HEXA, HPSE2, ARSB
