# Supplementary material for: A cross-study gene set enrichment analysis identifies critical pathways in endometriosis
Source: Reprod Biol Endocrinol. 2009 Sep 8;7:94. doi: 10.1186/1477-7827-7-94 (PMC2752458; doi:10.1186/1477-7827-7-94)
Supplement: Additional file 5 — Table 9: Common significant pathways in ovarian endometriosis data sets. The data provided represent the list of common significant pathways from GSEA of the 3 ovarian endometriosis datasets. [file 1477-7827-7-94-S5.xls]

## Sheet: Table 9
Table 9- Common significant pathways in ovarian endometriosis data sets
Up-regulation
Pathway name	Classification	Number of genes expressed in the pathways	Included common genes in the three ovarian endometriosis
PPAR signaling pathway	Endocrine System	26	ACADL, ACOX2, ACOX3, ACSL1, ACSL3, ACSL4, ACSL5, APOA1, CD36, CPT1B, CPT2, CYP27A1, DBI, FABP3, FABP4, FABP5, FABP6, FADS2, LPL, ME1, PCK2, PLTP, PPARA, PPARG, SCD, SORBS1
Cytokine-cytokine receptor interaction	Signaling Molecules and Interaction	84	ACVR2A, AMHR2, BMP2, BMPR1A, BMPR1B, BMPR2, CCL11, CCL18, CCL2, CCL21, CCL26, CCL3, CCL4, CCL5, CCL8, CCR1, CD40, CSF1R, CXCL10, CXCL12, CXCL16, CXCL2, CXCL3, CXCR4, EDAR, EGFR, FAS, FLT1, FLT3LG, FLT4, GHR, HGF, IFNAR1, IFNAR2, IFNGR1, IL10RA, IL11RA, IL13RA1, IL15, IL15RA, IL17RB, IL1R1, IL20RA, IL23A, IL2RB, IL4R, IL6, IL6R, IL7R, IL8, INHBA, INHBB, KDR, KIT, KITLG, LEPR, LIF, LIFR, LTB, MET, …
Cell adhesion molecules (CAMs)	Signaling Molecules and Interaction	68	ALCAM, CADM1, CD2, CD22, CD276, CD40, CD58, CD86, CD8A, CDH1, CDH3, CDH5, CLDN1, CLDN10, CLDN11, CLDN3, CLDN4, CLDN5, CLDN7, CNTN1, CNTNAP2, ESAM, F11R, HLA-DMA, HLA-DOA, HLA-DOB, HLA-DPA1, HLA-DPB1, HLA-DQA1, HLA-DQB1, HLA-DRA, HLA-DRB1, HLA-E, HLA-F, ICAM1, ICAM2, ICAM3, ITGA4, ITGA6, ITGA8, ITGA9, ITGAM, ITGB1, ITGB2, ITGB8, JAM2, JAM3, MPZL1, NCAM1, NEO1, NFASC, NLGN1, NRCAM, NRXN1, NRXN2, OC…
Complement and coagulation cascades	Immune System	32	BDKRB2, C1QA, C1QB, C1QC, C1R, C1S, C2, C3, C3AR1, C4A, C6, C7, CD55, CD59, CFB, CFD, CFH, CFI, CR1, F13A1, F2R, F3, F8, PLAT, PLAU, PROS1, SERPINA5, SERPINE1, SERPING1, TFPI, THBD, VWF
Toll-like receptor signaling pathway	Immune System	37	AKT2, AKT3, CASP8, CCL3, CCL4, CCL5, CD14, CD40, CD86, CXCL10, FADD, FOS, IFNAR1, IFNAR2, IL6, IL8, JUN, LY96, MAP2K2, MAP3K7IP2, MAP3K8, MAPK1, MAPK10, MAPK13, MAPK14, NFKBIA, PIK3CA, PIK3CB, PIK3CD, PIK3R1, PIK3R3, PIK3R5, SPP1, STAT1, TICAM2, TLR1, TLR4
Hematopoietic cell lineage	Immune System	36	ANPEP, CD14, CD2, CD22, CD36, CD37, CD3D, CD44, CD55, CD59, CD8A, CD9, CR1, CSF1R, FCGR1A, FLT3LG, GP1BB, HLA-DRA, HLA-DRB1, IL11RA, IL1R1, IL4R, IL6, IL6R, IL7R, ITGA1, ITGA2, ITGA3, ITGA4, ITGA6, ITGAM, ITGB3, KIT, KITLG, MME, TFRC
Asthma	Immune Disorders	12	CCL11, CD40, FCER1A, HLA-DMA, HLA-DOA, HLA-DOB, HLA-DPA1, HLA-DPB1, HLA-DQA1, HLA-DQB1, HLA-DRA, HLA-DRB1
Autoimmune thyroid disease	Immune Disorders	16	CD40, CD86, FAS, GZMB, HLA-DMA, HLA-DOA, HLA-DOB, HLA-DPA1, HLA-DPB1, HLA-DQA1, HLA-DQB1, HLA-DRA, HLA-DRB1, HLA-E, HLA-F, PRF1
Systemic lupus erythematosus	Immune Disorders	29	ACTN1, ACTN2, C1QA, C1QB, C1QC, C1R, C1S, C2, C3, C4A, C6, C7, CD40, CD86, FCGR1A, FCGR2C, H2AFY, H3F3A, HLA-DMA, HLA-DOA, HLA-DOB, HLA-DPA1, HLA-DPB1, HLA-DQA1, HLA-DQB1, HLA-DRA, HLA-DRB1, SNRPB, SNRPD3
Allograft rejection	Immune Disorders	16	CD40, CD86, FAS, GZMB, HLA-DMA, HLA-DOA, HLA-DOB, HLA-DPA1, HLA-DPB1, HLA-DQA1, HLA-DQB1, HLA-DRA, HLA-DRB1, HLA-E, HLA-F, PRF1
Graft-versus-host disease	Immune Disorders	17	CD86, FAS, GZMB, HLA-DMA, HLA-DOA, HLA-DOB, HLA-DPA1, HLA-DPB1, HLA-DQA1, HLA-DQB1, HLA-DRA, HLA-DRB1, HLA-E, HLA-F, IL6, KLRD1, PRF1
Arachidonic acid metabolism	Lipid Metabolism	19	AKR1C3, ALOX5, CBR3, CYP2J2, CYP2U1, GGT1, GPX3, GPX7, LTA4H, LTC4S, PLA2G12A, PLA2G2A, PLA2G4A, PLA2G5, PTGDS, PTGIS, PTGS1, PTGS2, TBXAS1
Metabolism of xenobiotics by cytochrome P450	Xenobiotics Biodegradation and Metabolism	19	ADH1B, ADH1C, AKR1C1, AKR1C3, ALDH1A3, ALDH3B2, CYP1B1, EPHX1, GSTA4, GSTM1, GSTM3, GSTM4, GSTM5, GSTO2, GSTT1, GSTZ1, MGST1, MGST2, MGST3
Drug metabolism - cytochrome P450	Xenobiotics Biodegradation and Metabolism	20	ADH1B, ADH1C, ALDH1A3, ALDH3B2, AOX1, FMO1, FMO2, GSTA4, GSTM1, GSTM3, GSTM4, GSTM5, GSTO2, GSTT1, GSTZ1, MAOA, MAOB, MGST1, MGST2, MGST3
Type I diabetes mellitus	Metabolic Disorders	19	CD86, CPE, FAS, GZMB, HLA-DMA, HLA-DOA, HLA-DOB, HLA-DPA1, HLA-DPB1, HLA-DQA1, HLA-DQB1, HLA-DRA, HLA-DRB1, HLA-E, HLA-F, HSPD1, ICA1, PRF1, PTPRN2
Olfactory transduction	Sensory System	4	ADCY3, CAMK2D, CAMK2G, PRKX
Down-regulation
Pathway name	Classification	Number of genes expressed in the pathways	Included common genes in the three ovarian endometriosis
Fatty acid metabolism	Lipid Metabolism	21	ACADL, ACAT2, ACOX3, ACSL1, ACSL3, ACSL4, ACSL5, ADH1B, ADH1C, ALDH1A3, ALDH1B1, ALDH2, CPT1B, CPT2, DCI, ECHS1, GCDH, HADH, HSD17B10, HSD17B4, PECI
Androgen and estrogen metabolism	Lipid Metabolism	5	HSD11B1, HSD11B2, LCMT2, STS, WBSCR22
Sphingolipid metabolism	Lipid Metabolism	18	ARSA, ASAH1, DEGS1, DEGS2, GALC, GLA, KDSR, PPAP2A, PPAP2B, PPAP2C, SGMS1, SGPP1, SGPP2, SPHK1, SPTLC1, SPTLC2, UGCG, UGT8
Oxidative phosphorylation	Energy Metabolism	44	ATP5C1, ATP5D, ATP5F1, ATP5G1, ATP5G3, ATP5J2, ATP6V0B, ATP6V0D1, ATP6V0E2, ATP6V1A, ATP6V1C1, ATP6V1C2, COX15, COX5A, COX5B, COX6A1, COX6C, COX7A2, COX7B, CYC1, NDUFA11, NDUFA4L2, NDUFA6, NDUFA7, NDUFA9, NDUFAB1, NDUFB2, NDUFB4, NDUFB6, NDUFC2, NDUFS1, NDUFS3, NDUFS4, NDUFS6, NDUFS8, NDUFV2, PPA1, SDHB, SDHC, UCRC, UQCR, UQCRC1, UQCRC2, UQCRFS1
Citrate cycle (TCA cycle)	Carbohydrate Metabolism	13	ACLY, ACO2, DLD, FH, IDH1, IDH2, MDH1, MDH2, OGDH, PCK2, SDHB, SDHC, SUCLG2
Butanoate metabolism	Carbohydrate Metabolism	12	AACS, ACAT2, ALDH1A3, ALDH1B1, ALDH2, ECHS1, HADH, HMGCS1, HSD17B10, HSD17B4, OXCT1, PDHB
Pyrimidine metabolism	Nucleotide Metabolism	36	CDA, CMPK2, CTPS, DPYD, DTYMK, DUT, ENTPD1, ENTPD3, ITPA, NME1, NME4, NME7, NT5C2, NT5E, PNPT1, POLD2, POLD3, POLE, POLE2, POLE3, POLR1C, POLR1D, POLR2E, POLR2K, POLR2L, POLR3K, RRM1, RRM2, TK1, TK2, TXNRD1, TYMP, TYMS, UCK2, UMPS, UPP1
Glycosylphosphatidylinositol(GPI)-anchor biosynthesis	Glycan Biosynthesis and Metabolism	10	DPM2, PGAP1, PIGB, PIGC, PIGF, PIGK, PIGM, PIGN, PIGW, PIGX
Lysine degradation	Amino Acid Metabolism	19	AADAT, AASS, ACAT2, ALDH1A3, ALDH1B1, ALDH2, ECHS1, EHMT1, GCDH, HADH, HSD17B10, HSD17B4, OGDH, PLOD1, PLOD2, SETD2, SETDB2, SPCS3, SUV39H2
Folate biosynthesis	Metabolism of Cofactors and Vitamins	10	ALPL, ASCC3, DDX52, DHFR, ENTPD7, GCH1, GGH, NUDT5, PTS, QDPR
DNA polymerase	Replication and Repair	22	FEN1, LIG1, MCM2, MCM3, MCM4, MCM5, MCM6, MCM7, PCNA, POLD2, POLD3, POLE, POLE2, POLE3, RFC2, RFC3, RFC4, RFC5, RNASEH1, RNASEH2A, RPA1, RPA3
Base excision repair	Replication and Repair	16	APEX1, FEN1, HMGB1, LIG1, LIG3, MBD4, NEIL3, PARP1, PARP2, PCNA, POLD2, POLD3, POLE, POLE2, POLE3, TDG
Nucleotide excision repair	Replication and Repair	19	CDK7, CETN2, CUL4B, GTF2H2, GTF2H4, LIG1, PCNA, POLD2, POLD3, POLE, POLE2, POLE3, RBX1, RFC2, RFC3, RFC4, RFC5, RPA1, RPA3
Mismatch repair	Replication and Repair	13	LIG1, MLH1, MSH2, MSH6, PCNA, POLD2, POLD3, RFC2, RFC3, RFC4, RFC5, RPA1, RPA3
Homologous recombination	Replication and Repair	10	BLM, EME1, NBN, POLD2, POLD3, RAD51, RAD52, RAD54B, RPA1, RPA3
Cell cycle	Cell Growth and Death	57	ANAPC11, ANAPC4, ANAPC5, ANAPC7, ATR, BUB3, CCNA1, CCNA2, CCNB1, CCNB2, CCND2, CCND3, CCNE1, CCNE2, CDC14A, CDC2, CDC20, CDC25C, CDC27, CDC6, CDC7, CDK2, CDK6, CDK7, CDKN1A, CDKN1B, CDKN1C, CDKN2B, CHEK1, DBF4, ESPL1, GADD45A, GADD45B, GADD45G, MAD2L2, MCM2, MCM3, MCM4, MCM5, MCM6, MCM7, PCNA, PRKDC, PTTG1, RB1, RBX1, SFN, TFDP1, TGFB1, TGFB2, TGFB3, TP53, WEE1, YWHAB, YWHAE, YWHAQ, YWHAZ
Thyroid cancer	Cancers	15	CDH1, CTNNB1, LEF1, MAP2K2, MAPK1, MYC, NRAS, PAX8, PPARG, TCF7L1, TCF7L2, TFG, TP53, TPM3, TPR
Proteasome	Folding, Sorting and Degradation	13	PSMA2, PSMA3, PSMA5, PSMA6, PSMB1, PSMB2, PSMB3, PSMB5, PSMB6, PSMD1, PSMD13, PSMD2, PSMD6
Ubiquitin mediated proteolysis	Folding, Sorting and Degradation	50	ANAPC11, ANAPC4, ANAPC5, ANAPC7, BIRC3, BRCA1, BTRC, CBLB, CDC20, CDC27, CUL4B, FANCL, ITCH, MAP3K1, MID1, NEDD4L, PIAS1, RBX1, RFWD2, SAE1, SIAH1, SMURF1, SOCS1, TCEB2, TRIM32, TRIM37, UBA1, UBA6, UBA7, UBE2A, UBE2B, UBE2C, UBE2D1, UBE2D2, UBE2D3, UBE2E2, UBE2E3, UBE2F, UBE2G1, UBE2H, UBE2I, UBE2J1, UBE2K, UBE2L3, UBE2N, UBE2S, UBE2W, UBE3A, UBE3B, WWP1
																																			NDUFS3	NDUFS4	NDUFS6	NDUFS8	NDUFV2	PPA1	SDHB	SDHC	UCRC	UQCR	UQCRC1	UQCRC2	UQCRFS1
