# Supplementary material for: A cross-study gene set enrichment analysis identifies critical pathways in endometriosis
Source: Reprod Biol Endocrinol. 2009 Sep 8;7:94. doi: 10.1186/1477-7827-7-94 (PMC2752458; doi:10.1186/1477-7827-7-94)
Supplement: Additional file 6 — Table 10: Common significant pathways in peritoneal endometriosis data sets. The data provided represent the list of common significant pathways from GSEA of the 2 peritoneal endometriosis datasets. [file 1477-7827-7-94-S6.xls]

## Sheet: Table 10
Table 10- Common significant pathways in peritoneal endometriosis data sets
Up-regulation
Pathway name	Classification	Number of genes expressed in the pathways	Included common genes in the 2 peritoneal endometriosis
Cell Communication	Cell Communication	42	COL1A1, COL1A2, COL3A1, COL4A1, COL4A2, COL4A6, COL5A1, COL5A2, COL6A1, COL6A2, COL6A3, COMP, DES, DSG2, FN1, GJA1, GJA4, GJB1, ITGA6, ITGB4, KRT18, KRT19, KRT8, LAMA2, LAMA3, LAMA4, LAMA5, LAMB1, LAMB2, LAMC1, LAMC2, LAMC3, LMNA, NES, RELN, SPP1, THBS1, THBS2, THBS4, TNC, TNXB, VWF
Focal adhesion	Cell Communication	91	ACTN1, AKT3, BCL2, BIRC3, CAPN2, CAV1, CAV2, CCND2, CDC42, COL1A1, COL1A2, COL3A1, COL4A1, COL4A2, COL4A6, COL5A1, COL5A2, COL6A1, COL6A2, COL6A3, COMP, CTNNB1, DIAPH1, EGFR, ERBB2, FLNA, FLNB, FLNC, FLT1, FN1, FYN, HGF, IGF1, IGF1R, ITGA5, ITGA6, ITGA7, ITGA8, ITGAV, ITGB1, ITGB3, ITGB4, ITGB8, LAMA2, LAMA3, LAMA4, LAMA5, LAMB1, LAMB2, LAMC1, LAMC2, LAMC3, MYL9, MYLK, PAK6, PARVA, PDGFA, PDGFC, …
Regulation of actin cytoskeleton	Cell Motility	61	ACTN1, ARHGEF6, ARPC1B, ARPC2, ARPC3, BDKRB2, CDC42, DIAPH1, DIAPH2, EGFR, EZR, FGF7, FGF9, FGFR1, FGFR2, FN1, GNG12, GSN, IQGAP1, ITGA5, ITGA6, ITGA7, ITGA8, ITGAM, ITGAV, ITGB1, ITGB2, ITGB3, ITGB4, ITGB8, KRAS, LIMK2, MSN, MYH10, MYH14, MYH9, MYL9, MYLK, NCKAP1L, PAK6, PDGFA, PDGFRA, PFN2, PIK3CA, PIK3CD, PIK3R1, PIK3R3, PIP4K2A, PIP5K1B, PPP1CA, PPP1CB, PPP1CC, PPP1R12A, PTK2, RAC1, RAC2, RDX…
PPAR signaling pathway	Endocrine System	19	ACOX2, ACSL1, ACSL3, ACSL5, ADIPOQ, CD36, CPT1A, CYP27A1, DBI, FABP4, FABP5, LPL, NR1H3, PLIN, PLTP, PPARG, SCD, SCP2, SORBS1
Calcium signaling pathway	Signal Transduction	41	ADCY9, AGTR1, ATP2A2, ATP2B1, ATP2B4, BDKRB2, BST1, CACNA1G, CALM1, CAMK2G, CHP, EDNRA, EDNRB, EGFR, ERBB2, GNA11, GNAQ, HRH1, HTR2B, ITPKB, ITPR1, ITPR3, MYLK, NOS3, PDE1A, PDGFRA, PHKB, PLCB1, PLCB4, PLN, PPP3CA, PPP3CB, PRKCA, PRKCB, PRKX, PTGER3, RYR3, SLC25A5, TRPC1, VDAC1, VDAC3
VEGF signaling pathway	Signal Transduction	25	AKT3, CDC42, CHP, HSPB1, KRAS, MAPK13, MAPK14, NFAT5, NFATC1, NOS3, PIK3CA, PIK3CD, PIK3R1, PIK3R3, PLA2G2A, PLA2G4A, PPP3CA, PPP3CB, PRKCA, PRKCB, PTGS2, PTK2, RAC1, RAC2, VEGFA
Cytokine-cytokine receptor interaction	Signaling Molecules and Interaction	58	ACVR1, BMP2, BMPR1A, CCL19, CCL2, CCL21, CCL4, CCL5, CCL8, CCR1, CSF1R, CSF2RB, CSF3R, CX3CL1, CX3CR1, CXCL12, CXCL2, CXCR4, EGFR, EPOR, FAS, FLT1, HGF, IFNGR1, IL10RA, IL11RA, IL13RA1, IL15, IL1R1, IL20RA, IL23A, IL4R, IL6, IL6ST, IL7R, IL8, INHBA, INHBB, KIT, LEPR, LIF, LTB, OSMR, PDGFC, PDGFRA, TGFB1, TGFB3, TGFBR2, TNFRSF10B, TNFRSF12A, TNFRSF14, TNFRSF1B, TNFRSF21, TNFSF10, VEGFA, VEGFB, VEG…
Neuroactive ligand-receptor interactio	Signaling Molecules and Interaction	20	ADRA2A, AGTR1, APLNR, BDKRB2, CALCRL, CTSG, EDNRA, EDNRB, F2RL1, GABRE, GABRP, GZMA, HRH1, HTR2B, LEPR, LPAR1, NR3C1, P2RY14, P2RY5, PTGER3
ECM-receptor interaction	Signaling Molecules and Interaction	46	CD36, CD44, CD47, COL1A1, COL1A2, COL3A1, COL4A1, COL4A2, COL4A6, COL5A1, COL5A2, COL6A1, COL6A2, COL6A3, FN1, GP1BB, HSPG2, ITGA5, ITGA6, ITGA7, ITGA8, ITGAV, ITGB1, ITGB3, ITGB4, ITGB8, LAMA2, LAMA3, LAMA4, LAMA5, LAMB1, LAMB2, LAMC1, LAMC2, LAMC3, RELN, SDC2, SDC3, SDC4, SPP1, THBS1, THBS2, THBS4, TNC, TNXB, VWF
Cell adhesion molecules (CAMs)	Signaling Molecules and Interaction	49	ALCAM, CADM1, CD2, CD34, CD58, CD99, CDH1, CDH3, CDH5, CLDN10, CLDN3, CLDN4, CLDN5, F11R, HLA-A, HLA-C, HLA-DMA, HLA-DMB, HLA-DPA1, HLA-DPB1, HLA-DQA1, HLA-DRB1, HLA-E, HLA-F, ICAM1, ICAM2, ITGA6, ITGA8, ITGAM, ITGAV, ITGB1, ITGB2, ITGB8, JAM2, JAM3, MPZL1, NCAM1, NFASC, NRXN2, PECAM1, PTPRC, PTPRF, PTPRM, SDC2, SDC3, SDC4, SELE, SELP, VCAN
Complement and coagulation cascades	Immune System	29	BDKRB2, C1QA, C1QB, C1R, C1S, C3, C4A, C4BPA, C6, C7, CD46, CD55, CD59, CFB, CFD, CFH, CFI, F13A1, F3, F8, PLAT, PLAU, PROS1, SERPINA5, SERPINE1, SERPING1, TFPI, THBD, VWF
Hematopoietic cell lineage	Immune System	29	ANPEP, CD2, CD33, CD34, CD36, CD37, CD44, CD55, CD59, CD7, CD9, CSF1R, CSF3R, EPOR, GP1BB, HLA-DRB1, IL11RA, IL1R1, IL4R, IL6, IL7R, ITGA5, ITGA6, ITGAM, ITGB3, KIT, MME, MS4A1, TFRC
Leukocyte transendothelial migration	Immune System	44	ACTN1, CD99, CDC42, CDH5, CLDN10, CLDN3, CLDN4, CLDN5, CTNNA1, CTNNB1, CXCL12, CXCR4, CYBA, CYBB, EZR, F11R, GNAI1, GNAI2, ICAM1, ITGAM, ITGB1, ITGB2, JAM2, JAM3, MAPK13, MAPK14, MLLT4, MMP2, MSN, MYL9, NCF4, PECAM1, PIK3CA, PIK3CD, PIK3R1, PIK3R3, PRKCA, PRKCB, PTK2, RAC1, RAC2, RAP1A, RAP1B, VASP
Asthma	Immune Disorders	7	FCER1A, HLA-DMA, HLA-DMB, HLA-DPA1, HLA-DPB1, HLA-DQA1, HLA-DRB1
Autoimmune thyroid disease	Immune Disorders	12	FAS, GZMB, HLA-A, HLA-C, HLA-DMA, HLA-DMB, HLA-DPA1, HLA-DPB1, HLA-DQA1, HLA-DRB1, HLA-E, HLA-F
Systemic lupus erythematosus	Immune Disorders	20	ACTN1, C1QA, C1QB, C1R, C1S, C3, C4A, C6, C7, CTSG, FCGR2C, H2AFY, H3F3A, HLA-DMA, HLA-DMB, HLA-DPA1, HLA-DPB1, HLA-DQA1, HLA-DRB1, SNRPB
Allograft rejection	Immune Disorders	12	FAS, GZMB, HLA-A, HLA-C, HLA-DMA, HLA-DMB, HLA-DPA1, HLA-DPB1, HLA-DQA1, HLA-DRB1, HLA-E, HLA-F
Graft-versus-host disease	Immune Disorders	15	FAS, GZMB, HLA-A, HLA-C, HLA-DMA, HLA-DMB, HLA-DPA1, HLA-DPB1, HLA-DQA1, HLA-DRB1, HLA-E, HLA-F, IL6, KIR3DL2, KLRD1
Arachidonic acid metabolism	Lipid Metabolism	16	AKR1C3, ALOX5, CBR1, CBR3, CYP2C9, CYP2J2, GGT1, GPX1, GPX3, LTA4H, PLA2G2A, PLA2G4A, PTGDS, PTGIS, PTGS1, PTGS2
Type I diabetes mellitus	Metabolic Disorders	15	CPE, FAS, GZMB, HLA-A, HLA-C, HLA-DMA, HLA-DMB, HLA-DPA1, HLA-DPB1, HLA-DQA1, HLA-DRB1, HLA-E, HLA-F, HSPD1, ICA1
Pancreatic cancer	Cancers	24	AKT3, ARHGEF6, BCL2L1, CDC42, EGFR, ERBB2, IKBKB, KRAS, PIK3CA, PIK3CD, PIK3R1, PIK3R3, RAC1, RAC2, RALGDS, RB1, STAT1, TGFB1, TGFB3, TGFBR2, TP53, VEGFA, VEGFB, VEGFC
Glioma	Cancers	21	AKT3, CALM1, CAMK2G, CDKN1A, EGFR, IGF1, IGF1R, KRAS, PDGFA, PDGFRA, PIK3CA, PIK3CD, PIK3R1, PIK3R3, PRKCA, PRKCB, PTEN, RB1, SHC1, SOS2, TP53
Down-regulation
Pathway name	Classification	Number of genes expressed in the pathways	Included common genes in the 2 peritoneal endometriosis
Sphingolipid metabolism	Lipid Metabolism	13	ARSA, ARSE, ASAH1, CERK, DEGS1, GALC, GLB1, PPAP2A, PPAP2B, SGMS1, SPTLC1, SPTLC2, UGCG
